# Supplementary material for: Role of Carbonyl Modifications on Aging-Associated Protein Aggregation
Source: Sci Rep. 2016 Jan 18;6:19311. doi: 10.1038/srep19311 (PMC4726109; doi:10.1038/srep19311)
Supplement: Supplementary Table S1 [file srep19311-s2.xls]

## Sheet: spleen proteins 22M
Table S1a: Proteomic Analysis of HF5-purified Aggregates from 22 months old Spleen	Protein	Protein	Protein	# Uniques	Unique	Total	% Sequence
Identified Proteins	accession #	MW (Da)	identification probability	Peptides	spectrum count	spectrum count	coverage
10 kDa heat shock protein, mitochondrial OS=Mus musculus GN=Hspe1 PE=1 SV=2	CH10_MOUSE	10962.8	1	2	2	3	0.255
14-3-3 protein beta/alpha OS=Mus musculus GN=Ywhab PE=1 SV=3	1433B_MOUSE	28087.2	1	3	5	13	0.244
14-3-3 protein epsilon OS=Mus musculus GN=Ywhae PE=1 SV=1	1433E_MOUSE	29175	1	3	3	17	0.235
14-3-3 protein eta OS=Mus musculus GN=Ywhah PE=1 SV=2	1433F_MOUSE	28212.6	0.986	1	1	9	0.13
14-3-3 protein gamma OS=Mus musculus GN=Ywhag PE=1 SV=2	1433G_MOUSE	28303.1	0.995	1	1	9	0.13
14-3-3 protein theta OS=Mus musculus GN=Ywhaq PE=1 SV=1	1433T_MOUSE	27779.4	1	2	3	11	0.18
14-3-3 protein zeta/delta OS=Mus musculus GN=Ywhaz PE=1 SV=1	1433Z_MOUSE	27771.9	1	10	14	59	0.559
1-phosphatidylinositol 4,5-bisphosphate phosphodiesterase gamma-2 OS=Mus musculus GN=Plcg2 PE=1 SV=1	PLCG2_MOUSE	147596	1	4	4	5	0.0498
2-oxoglutarate dehydrogenase, mitochondrial OS=Mus musculus GN=Ogdh PE=1 SV=3	ODO1_MOUSE	116451	0.987	1	1	1	0.0137
3-hydroxyacyl-CoA dehydrogenase type-2 OS=Mus musculus GN=Hsd17b10 PE=1 SV=4	HCD2_MOUSE	27418.7	0.954	1	1	1	0.0766
40S ribosomal protein S12 OS=Mus musculus GN=Rps12 PE=1 SV=2	RS12_MOUSE	14524.9	0.885	1	1	3	0.0682
40S ribosomal protein S16 OS=Mus musculus GN=Rps16 PE=2 SV=4	RS16_MOUSE	16445.9	0.999	1	1	1	0.0753
40S ribosomal protein S25 OS=Mus musculus GN=Rps25 PE=1 SV=1	RS25_MOUSE	13743	0.954	1	1	2	0.072
40S ribosomal protein S3 OS=Mus musculus GN=Rps3 PE=1 SV=1	RS3_MOUSE	26674.5	1	1	1	2	0.037
40S ribosomal protein SA OS=Mus musculus GN=Rpsa PE=1 SV=4	RSSA_MOUSE	32838.1	1	2	3	3	0.149
60S ribosomal protein L10a OS=Mus musculus GN=Rpl10a PE=1 SV=3	RL10A_MOUSE	24917.1	0.998	1	1	3	0.0599
60S ribosomal protein L12 OS=Mus musculus GN=Rpl12 PE=1 SV=2	RL12_MOUSE	17805	1	2	2	3	0.152
60S ribosomal protein L7 OS=Mus musculus GN=Rpl7 PE=1 SV=2	RL7_MOUSE	31421.6	0.954	1	1	2	0.0407
6-phosphogluconate dehydrogenase, decarboxylating OS=Mus musculus GN=Pgd PE=1 SV=3	6PGD_MOUSE	53248.8	1	3	4	18	0.0952
6-phosphogluconolactonase OS=Mus musculus GN=Pgls PE=2 SV=1	6PGL_MOUSE	27255.3	1	5	7	24	0.327
78 kDa glucose-regulated protein OS=Mus musculus GN=Hspa5 PE=1 SV=3	GRP78_MOUSE	72423.6	1	13	17	84	0.293
Acetyl-CoA acetyltransferase, mitochondrial OS=Mus musculus GN=Acat1 PE=1 SV=1	THIL_MOUSE	44816.4	1	2	2	3	0.0684
Acidic leucine-rich nuclear phosphoprotein 32 family member A OS=Mus musculus GN=Anp32a PE=1 SV=1	AN32A_MOUSE	28538.3	1	3	4	12	0.194
Acidic leucine-rich nuclear phosphoprotein 32 family member B OS=Mus musculus GN=Anp32b PE=1 SV=1	AN32B_MOUSE	31079.2	1	2	3	6	0.121
Aconitate hydratase, mitochondrial OS=Mus musculus GN=Aco2 PE=1 SV=1	ACON_MOUSE	85465.9	1	6	7	14	0.117
Actin, alpha cardiac muscle 1 OS=Mus musculus GN=Actc1 PE=1 SV=1	ACTC_MOUSE	42020.1	0.95	0	0	190	0.239
Actin, cytoplasmic 2 OS=Mus musculus GN=Actg1 PE=1 SV=1	ACTG_MOUSE	41793.9	1	11	28	406	0.731
Actin-related protein 2 OS=Mus musculus GN=Actr2 PE=1 SV=1	ARP2_MOUSE	44761.7	1	2	2	5	0.0584
Actin-related protein 2/3 complex subunit 2 OS=Mus musculus GN=Arpc2 PE=1 SV=3	ARPC2_MOUSE	34357.8	1	2	2	4	0.06
Actin-related protein 2/3 complex subunit 3 OS=Mus musculus GN=Arpc3 PE=1 SV=3	ARPC3_MOUSE	20525.9	0.954	1	1	2	0.0618
Actin-related protein 2/3 complex subunit 4 OS=Mus musculus GN=Arpc4 PE=1 SV=3	ARPC4_MOUSE	19667.4	1	2	2	3	0.113
Actin-related protein 2/3 complex subunit 5 OS=Mus musculus GN=Arpc5 PE=2 SV=3	ARPC5_MOUSE	16288.5	0.977	1	1	5	0.0861
Actin-related protein 3 OS=Mus musculus GN=Actr3 PE=1 SV=3	ARP3_MOUSE	47357.7	1	8	9	18	0.306
Adenosylhomocysteinase OS=Mus musculus GN=Ahcy PE=1 SV=3	SAHH_MOUSE	47689.1	1	5	6	10	0.157
Adenylyl cyclase-associated protein 1 OS=Mus musculus GN=Cap1 PE=1 SV=4	CAP1_MOUSE	51565.1	1	3	3	5	0.103
Alanine--tRNA ligase, cytoplasmic OS=Mus musculus GN=Aars PE=1 SV=1	SYAC_MOUSE	106911	0.917	1	1	2	0.0124
Aldehyde dehydrogenase, mitochondrial OS=Mus musculus GN=Aldh2 PE=1 SV=1	ALDH2_MOUSE	56537.6	1	3	5	12	0.079
Aldose reductase OS=Mus musculus GN=Akr1b1 PE=1 SV=3	ALDR_MOUSE	35732.7	1	1	1	2	0.0443
Alpha-actinin-1 OS=Mus musculus GN=Actn1 PE=1 SV=1	ACTN1_MOUSE	103072	1	4	4	44	0.128
Alpha-actinin-4 OS=Mus musculus GN=Actn4 PE=1 SV=1	ACTN4_MOUSE	104980	0.89	0	0	40	0.0526
Alpha-enolase OS=Mus musculus GN=Eno1 PE=1 SV=3	ENOA_MOUSE	47141.7	1	8	14	77	0.286
Annexin A1 OS=Mus musculus GN=Anxa1 PE=1 SV=2	ANXA1_MOUSE	38735.7	1	5	6	21	0.194
Annexin A2 OS=Mus musculus GN=Anxa2 PE=1 SV=2	ANXA2_MOUSE	38678.1	1	3	3	11	0.121
Annexin A4 OS=Mus musculus GN=Anxa4 PE=2 SV=4	ANXA4_MOUSE	35917.6	1	1	1	2	0.0502
Annexin A5 OS=Mus musculus GN=Anxa5 PE=1 SV=1	ANXA5_MOUSE	35754.2	1	4	5	39	0.144
Annexin A6 OS=Mus musculus GN=Anxa6 PE=1 SV=3	ANXA6_MOUSE	75889.1	1	16	22	59	0.351
AP-2 complex subunit mu OS=Mus musculus GN=Ap2m1 PE=1 SV=1	AP2M1_MOUSE	49655.7	0.981	1	1	1	0.0299
AP-4 complex subunit sigma-1 OS=Mus musculus GN=Ap4s1 PE=2 SV=1	AP4S1_MOUSE	16818.1	0.993	1	1	1	0.0694
Aspartate aminotransferase, mitochondrial OS=Mus musculus GN=Got2 PE=1 SV=1	AATM_MOUSE	47412.3	1	3	4	5	0.086
Aspartate--tRNA ligase, cytoplasmic OS=Mus musculus GN=Dars PE=2 SV=2	SYDC_MOUSE	57147.7	0.994	1	1	1	0.0399
ATP synthase F(0) complex subunit B1, mitochondrial OS=Mus musculus GN=Atp5f1 PE=1 SV=1	AT5F1_MOUSE	28949.4	1	2	2	4	0.0781
ATP synthase subunit alpha, mitochondrial OS=Mus musculus GN=Atp5a1 PE=1 SV=1	ATPA_MOUSE	59754.1	1	10	13	58	0.242
ATP synthase subunit beta, mitochondrial OS=Mus musculus GN=Atp5b PE=1 SV=2	ATPB_MOUSE	56301.2	1	10	14	55	0.263
ATP synthase subunit d, mitochondrial OS=Mus musculus GN=Atp5h PE=1 SV=3	ATP5H_MOUSE	18750.1	1	2	2	2	0.18
ATP synthase subunit e, mitochondrial OS=Mus musculus GN=Atp5i PE=1 SV=2	ATP5I_MOUSE	8236.2	0.996	1	1	1	0.169
ATP synthase subunit O, mitochondrial OS=Mus musculus GN=Atp5o PE=1 SV=1	ATPO_MOUSE	23364.4	1	2	2	3	0.0892
ATP-citrate synthase OS=Mus musculus GN=Acly PE=1 SV=1	ACLY_MOUSE	119731	0.999	1	1	1	0.0128
ATP-dependent RNA helicase A OS=Mus musculus GN=Dhx9 PE=1 SV=2	DHX9_MOUSE	149478	0.986	1	1	1	0.0116
Beta-2-microglobulin OS=Mus musculus GN=B2m PE=1 SV=2	B2MG_MOUSE	13779.1	0.899	1	1	1	0.0756
Bifunctional purine biosynthesis protein PURH OS=Mus musculus GN=Atic PE=1 SV=2	PUR9_MOUSE	64217.6	1	7	8	22	0.182
Bone marrow proteoglycan OS=Mus musculus GN=Prg2 PE=1 SV=1	PRG2_MOUSE	24255.1	0.973	1	1	2	0.0538
Calcium-binding mitochondrial carrier protein Aralar1 OS=Mus musculus GN=Slc25a12 PE=1 SV=1	CMC1_MOUSE	74571.8	1	3	4	8	0.0783
Calnexin OS=Mus musculus GN=Canx PE=1 SV=1	CALX_MOUSE	67280.1	1	2	2	13	0.044
Calreticulin OS=Mus musculus GN=Calr PE=1 SV=1	CALR_MOUSE	47996.1	1	2	2	5	0.0865
Carbonic anhydrase 1 OS=Mus musculus GN=Ca1 PE=2 SV=4	CAH1_MOUSE	28331	1	5	5	10	0.276
Carbonic anhydrase 2 OS=Mus musculus GN=Ca2 PE=1 SV=4	CAH2_MOUSE	29033	1	7	14	26	0.454
Cathelin-related antimicrobial peptide OS=Mus musculus GN=Camp PE=2 SV=1	CRAMP_MOUSE	19582.2	1	2	4	18	0.197
Cathepsin B OS=Mus musculus GN=Ctsb PE=1 SV=2	CATB_MOUSE	37279.9	1	2	3	4	0.0973
CD177 antigen OS=Mus musculus GN=Cd177 PE=2 SV=1	CD177_MOUSE	87089.5	1	2	2	3	0.0294
Cell division control protein 42 homolog OS=Mus musculus GN=Cdc42 PE=1 SV=2	CDC42_MOUSE	21258.8	1	1	2	5	0.0681
Charged multivesicular body protein 4b OS=Mus musculus GN=Chmp4b PE=1 SV=2	CHM4B_MOUSE	24937.1	0.929	1	1	2	0.0491
Chitinase-like protein 3 OS=Mus musculus GN=Chil3 PE=1 SV=2	CHIL3_MOUSE	44460.3	1	4	5	43	0.276
Chitinase-like protein 4 OS=Mus musculus GN=Chil4 PE=1 SV=2	CHIL4_MOUSE	44977.1	0.973	0	0	3	0.144
Chloride intracellular channel protein 1 OS=Mus musculus GN=Clic1 PE=1 SV=3	CLIC1_MOUSE	27013.6	1	6	9	43	0.448
Coactosin-like protein OS=Mus musculus GN=Cotl1 PE=1 SV=3	COTL1_MOUSE	15944.2	1	4	7	19	0.444
Coagulation factor XIII A chain OS=Mus musculus GN=F13a1 PE=2 SV=3	F13A_MOUSE	83207.6	0.954	1	1	1	0.0164
Cofilin-1 OS=Mus musculus GN=Cfl1 PE=1 SV=3	COF1_MOUSE	18560.2	1	8	13	79	0.572
Complement component 1 Q subcomponent-binding protein, mitochondrial OS=Mus musculus GN=C1qbp PE=1 SV=1	C1QBP_MOUSE	31013.4	0.998	1	1	1	0.0719
Copine-1 OS=Mus musculus GN=Cpne1 PE=1 SV=1	CPNE1_MOUSE	58886	0.998	1	1	2	0.0168
Coronin-1A OS=Mus musculus GN=Coro1a PE=1 SV=5	COR1A_MOUSE	50988.9	1	8	9	53	0.241
Coronin-7 OS=Mus musculus GN=Coro7 PE=2 SV=2	CORO7_MOUSE	100813	1	2	2	2	0.038
Costars family protein ABRACL OS=Mus musculus GN=Abracl PE=3 SV=1	ABRAL_MOUSE	9030.5	0.906	1	1	1	0.16
Cullin-associated NEDD8-dissociated protein 1 OS=Mus musculus GN=Cand1 PE=2 SV=2	CAND1_MOUSE	136337	1	1	1	3	0.00976
Cytochrome b-c1 complex subunit 1, mitochondrial OS=Mus musculus GN=Uqcrc1 PE=1 SV=2	QCR1_MOUSE	52851.9	0.999	2	2	2	0.0396
Cytochrome c oxidase subunit 4 isoform 1, mitochondrial OS=Mus musculus GN=Cox4i1 PE=1 SV=2	COX41_MOUSE	19531	1	4	5	9	0.249
Cytochrome c oxidase subunit 6B1 OS=Mus musculus GN=Cox6b1 PE=1 SV=2	CX6B1_MOUSE	10071.5	1	2	2	5	0.279
Cytochrome c oxidase subunit 7A2, mitochondrial OS=Mus musculus GN=Cox7a2 PE=1 SV=2	CX7A2_MOUSE	9291.5	0.998	1	1	1	0.12
Cytochrome c, somatic OS=Mus musculus GN=Cycs PE=1 SV=2	CYC_MOUSE	11606	1	2	2	3	0.238
Cytochrome c1, heme protein, mitochondrial OS=Mus musculus GN=Cyc1 PE=1 SV=1	CY1_MOUSE	35328.4	0.954	1	1	3	0.0738
Deoxynucleoside triphosphate triphosphohydrolase SAMHD1 OS=Mus musculus GN=Samhd1 PE=1 SV=2	SAMH1_MOUSE	72653.1	1	8	10	39	0.159
Destrin OS=Mus musculus GN=Dstn PE=1 SV=3	DEST_MOUSE	18522.1	0.954	1	1	2	0.0667
Dihydropyrimidinase-related protein 2 OS=Mus musculus GN=Dpysl2 PE=1 SV=2	DPYL2_MOUSE	62277.9	0.91	1	1	1	0.0262
Dipeptidyl peptidase 3 OS=Mus musculus GN=Dpp3 PE=2 SV=2	DPP3_MOUSE	82899.7	1	1	1	4	0.0285
Dolichyl-diphosphooligosaccharide--protein glycosyltransferase 48 kDa subunit OS=Mus musculus GN=Ddost PE=1 SV=2	OST48_MOUSE	49029.3	0.954	1	1	1	0.034
Dolichyl-diphosphooligosaccharide--protein glycosyltransferase subunit 1 OS=Mus musculus GN=Rpn1 PE=1 SV=1	RPN1_MOUSE	68529.4	1	2	2	5	0.0444
Drebrin-like protein OS=Mus musculus GN=Dbnl PE=1 SV=2	DBNL_MOUSE	48698.7	1	2	2	2	0.0917
Electron transfer flavoprotein subunit alpha, mitochondrial OS=Mus musculus GN=Etfa PE=1 SV=2	ETFA_MOUSE	35009.8	0.977	0	0	0	0
Elongation factor 1-alpha 1 OS=Mus musculus GN=Eef1a1 PE=1 SV=3	EF1A1_MOUSE	50114.2	1	6	8	32	0.221
Elongation factor 1-beta OS=Mus musculus GN=Eef1b PE=1 SV=5	EF1B_MOUSE	24694.1	1	1	1	3	0.0667
Elongation factor 1-gamma OS=Mus musculus GN=Eef1g PE=1 SV=3	EF1G_MOUSE	50061.3	0.944	1	1	1	0.0297
Elongation factor 2 OS=Mus musculus GN=Eef2 PE=1 SV=2	EF2_MOUSE	95316	1	7	9	25	0.105
Elongation factor Tu, mitochondrial OS=Mus musculus GN=Tufm PE=1 SV=1	EFTU_MOUSE	49508.9	0.926	1	1	1	0.0265
Endoplasmic reticulum aminopeptidase 1 OS=Mus musculus GN=Erap1 PE=2 SV=2	ERAP1_MOUSE	106603	1	2	2	2	0.0301
Endoplasmin OS=Mus musculus GN=Hsp90b1 PE=1 SV=2	ENPL_MOUSE	92478.6	1	13	18	47	0.233
Enoyl-CoA delta isomerase 1, mitochondrial OS=Mus musculus GN=Eci1 PE=1 SV=2	ECI1_MOUSE	32251.5	0.954	1	2	5	0.0519
Eosinophil cationic protein 1 OS=Mus musculus GN=Ear1 PE=2 SV=1	ECP1_MOUSE,ECP2_MOUSE	17295.8	0.954	1	1	3	0.123
Eukaryotic translation initiation factor 3 subunit A OS=Mus musculus GN=Eif3a PE=1 SV=5	EIF3A_MOUSE	161942	0.974	1	1	1	0.00967
Extended synaptotagmin-1 OS=Mus musculus GN=Esyt1 PE=1 SV=2	ESYT1_MOUSE	121556	1	4	4	6	0.0678
Ezrin OS=Mus musculus GN=Ezr PE=1 SV=3	EZRI_MOUSE	69408.8	1	4	4	32	0.137
F-actin-capping protein subunit alpha-1 OS=Mus musculus GN=Capza1 PE=1 SV=4	CAZA1_MOUSE	32939.9	0.998	1	1	1	0.035
F-actin-capping protein subunit beta OS=Mus musculus GN=Capzb PE=1 SV=3	CAPZB_MOUSE	31346.5	1	2	2	9	0.0686
Ferritin light chain 1 OS=Mus musculus GN=Ftl1 PE=1 SV=2	FRIL1_MOUSE	20802.9	1	2	2	3	0.213
Filamin-A OS=Mus musculus GN=Flna PE=1 SV=5	FLNA_MOUSE	281212	1	24	30	92	0.174
Flavin reductase (NADPH) OS=Mus musculus GN=Blvrb PE=2 SV=3	BLVRB_MOUSE	22196.7	1	3	3	6	0.267
Fructose-bisphosphate aldolase A OS=Mus musculus GN=Aldoa PE=1 SV=2	ALDOA_MOUSE	39356.5	1	6	9	31	0.234
Ganglioside GM2 activator OS=Mus musculus GN=Gm2a PE=1 SV=2	SAP3_MOUSE	20824.7	0.93	1	1	2	0.114
Gelsolin OS=Mus musculus GN=Gsn PE=1 SV=3	GELS_MOUSE	85941.9	0.998	1	1	1	0.0282
Glucose-6-phosphate isomerase OS=Mus musculus GN=Gpi PE=1 SV=4	G6PI_MOUSE	62768.8	0.992	1	1	1	0.0305
Glutamate dehydrogenase 1, mitochondrial OS=Mus musculus GN=Glud1 PE=1 SV=1	DHE3_MOUSE	61338.4	1	1	1	2	0.0376
Glutathione peroxidase 1 OS=Mus musculus GN=Gpx1 PE=1 SV=2	GPX1_MOUSE	22329.9	1	2	3	4	0.179
Glutathione S-transferase P 1 OS=Mus musculus GN=Gstp1 PE=1 SV=2	GSTP1_MOUSE	23610.1	1	3	3	24	0.31
Glyceraldehyde-3-phosphate dehydrogenase OS=Mus musculus GN=Gapdh PE=1 SV=2	G3P_MOUSE	35810.1	1	8	12	95	0.414
Glycerol-3-phosphate dehydrogenase, mitochondrial OS=Mus musculus GN=Gpd2 PE=1 SV=2	GPDM_MOUSE	80955.1	0.996	1	1	1	0.0206
Glyoxalase domain-containing protein 4 OS=Mus musculus GN=Glod4 PE=1 SV=1	GLOD4_MOUSE	33317.4	0.999	1	1	1	0.0503
GTP-binding nuclear protein Ran OS=Mus musculus GN=Ran PE=1 SV=3	RAN_MOUSE	24423.1	1	3	4	20	0.306
Guanine nucleotide-binding protein G(i) subunit alpha-2 OS=Mus musculus GN=Gnai2 PE=1 SV=5	GNAI2_MOUSE	40490.1	1	2	2	2	0.0873
Guanine nucleotide-binding protein subunit beta-2-like 1 OS=Mus musculus GN=Gnb2l1 PE=1 SV=3	GBLP_MOUSE	35077	1	4	4	4	0.151
H-2 class II histocompatibility antigen, A beta chain OS=Mus musculus GN=H2-Ab1 PE=1 SV=1	HB2A_MOUSE	30127.8	1	1	1	9	0.192
Heat shock 70 kDa protein 1-like OS=Mus musculus GN=Hspa1l PE=2 SV=4	HS71L_MOUSE	70639.3	0.996	1	1	31	0.0858
Heat shock 70 kDa protein 4 OS=Mus musculus GN=Hspa4 PE=1 SV=1	HSP74_MOUSE	94133.4	1	11	15	52	0.199
Heat shock cognate 71 kDa protein OS=Mus musculus GN=Hspa8 PE=1 SV=1	HSP7C_MOUSE	70872.8	1	16	25	95	0.412
Heat shock protein 105 kDa OS=Mus musculus GN=Hsph1 PE=1 SV=2	HS105_MOUSE	96407.4	0.996	1	1	3	0.0338
Heat shock protein 75 kDa, mitochondrial OS=Mus musculus GN=Trap1 PE=1 SV=1	TRAP1_MOUSE	80211.6	0.727	0	0	9	0.0198
Heat shock protein HSP 90-alpha OS=Mus musculus GN=Hsp90aa1 PE=1 SV=4	HS90A_MOUSE	84791.2	1	8	10	32	0.243
Heat shock protein HSP 90-beta OS=Mus musculus GN=Hsp90ab1 PE=1 SV=3	HS90B_MOUSE	83284.3	1	8	13	49	0.26
Hemoglobin subunit alpha OS=Mus musculus GN=Hba PE=1 SV=2	HBA_MOUSE	15085.4	1	5	9	48	0.401
Hemoglobin subunit beta-1 OS=Mus musculus GN=Hbb-b1 PE=1 SV=2	HBB1_MOUSE	15840.2	1	4	15	245	0.653
Hemoglobin subunit beta-2 OS=Mus musculus GN=Hbb-b2 PE=1 SV=2	HBB2_MOUSE	15878.3	1	3	3	87	0.531
Heterogeneous nuclear ribonucleoprotein A/B OS=Mus musculus GN=Hnrnpab PE=1 SV=1	ROAA_MOUSE	30831.6	1	2	2	8	0.151
Heterogeneous nuclear ribonucleoprotein A0 OS=Mus musculus GN=Hnrnpa0 PE=1 SV=1	ROA0_MOUSE	30530.2	0.954	1	1	1	0.0525
Heterogeneous nuclear ribonucleoprotein A3 OS=Mus musculus GN=Hnrnpa3 PE=1 SV=1	ROA3_MOUSE	39652.2	1	1	1	2	0.0264
Heterogeneous nuclear ribonucleoprotein D0 OS=Mus musculus GN=Hnrnpd PE=1 SV=2	HNRPD_MOUSE	38354.5	1	1	1	13	0.0901
Heterogeneous nuclear ribonucleoprotein D-like OS=Mus musculus GN=Hnrnpdl PE=1 SV=1	HNRDL_MOUSE	33559.6	0.386	0	0	6	0.0598
Heterogeneous nuclear ribonucleoprotein F OS=Mus musculus GN=Hnrnpf PE=1 SV=3	HNRPF_MOUSE	45730	0.999	1	2	10	0.0819
Heterogeneous nuclear ribonucleoprotein K OS=Mus musculus GN=Hnrnpk PE=1 SV=1	HNRPK_MOUSE	50978.5	1	2	3	5	0.0821
Heterogeneous nuclear ribonucleoproteins A2/B1 OS=Mus musculus GN=Hnrnpa2b1 PE=1 SV=2	ROA2_MOUSE	37403.3	1	3	4	11	0.102
Heterogeneous nuclear ribonucleoproteins C1/C2 OS=Mus musculus GN=Hnrnpc PE=1 SV=1	HNRPC_MOUSE	34385.3	0.121	0	0	0	0
High mobility group protein B1 OS=Mus musculus GN=Hmgb1 PE=1 SV=2	HMGB1_MOUSE	24894.7	1	3	3	11	0.284
High mobility group protein B2 OS=Mus musculus GN=Hmgb2 PE=1 SV=3	HMGB2_MOUSE	24162.8	1	2	3	10	0.186
Histone H1.3 OS=Mus musculus GN=Hist1h1d PE=1 SV=2	H13_MOUSE	22101	0.992	1	1	2	0.0543
Histone H2A type 1-F OS=Mus musculus GN=Hist1h2af PE=1 SV=3	H2A1F_MOUSE,H2A1H_MOUSE,H2A1K_MOUSE,H2A1_MOUSE,H2A3_MOUSE,H2AJ_MOUSE	14162.1	1	1	2	16	0.215
Histone H4 OS=Mus musculus GN=Hist1h4a PE=1 SV=2	H4_MOUSE	11367.7	1	2	2	5	0.214
Histone-binding protein RBBP4 OS=Mus musculus GN=Rbbp4 PE=1 SV=5	RBBP4_MOUSE	47655.8	0.996	1	1	1	0.0306
Hydrocephalus-inducing protein OS=Mus musculus GN=Hydin PE=2 SV=2	HYDIN_MOUSE	581526	0.993	1	1	1	0.00291
Hypoxanthine-guanine phosphoribosyltransferase OS=Mus musculus GN=Hprt1 PE=1 SV=3	HPRT_MOUSE	24571.3	1	2	2	3	0.119
Hypoxia up-regulated protein 1 OS=Mus musculus GN=Hyou1 PE=1 SV=1	HYOU1_MOUSE	111183	0.999	1	1	1	0.016
Ig alpha chain C region OS=Mus musculus PE=1 SV=1	IGHA_MOUSE	36875.4	0.938	1	1	1	0.0436
Ig kappa chain C region OS=Mus musculus PE=1 SV=1	IGKC_MOUSE	11777.9	0.909	1	1	2	0.132
Ig mu chain C region OS=Mus musculus GN=Ighm PE=1 SV=2	IGHM_MOUSE	49972.2	1	5	9	61	0.15
Importin subunit beta-1 OS=Mus musculus GN=Kpnb1 PE=1 SV=2	IMB1_MOUSE	97185.3	1	2	4	11	0.0342
Inositol 1,4,5-trisphosphate receptor-interacting protein-like 2 OS=Mus musculus GN=Itpripl2 PE=2 SV=1	IPIL2_MOUSE	58666.4	0.993	1	1	2	0.015
Integrin alpha-IIb OS=Mus musculus GN=Itga2b PE=2 SV=2	ITA2B_MOUSE	112678	1	3	3	3	0.0503
Isocitrate dehydrogenase [NAD] subunit alpha, mitochondrial OS=Mus musculus GN=Idh3a PE=1 SV=1	IDH3A_MOUSE	39639.4	1	2	2	4	0.0546
Isocitrate dehydrogenase [NADP] cytoplasmic OS=Mus musculus GN=Idh1 PE=1 SV=2	IDHC_MOUSE	46675.8	0.994	1	1	2	0.0411
KN motif and ankyrin repeat domain-containing protein 2 OS=Mus musculus GN=Kank2 PE=1 SV=1	KANK2_MOUSE	90245.2	0.944	1	1	1	0.0107
Lactotransferrin OS=Mus musculus GN=Ltf PE=2 SV=4	TRFL_MOUSE	77838.2	1	6	7	14	0.129
Leukocyte elastase inhibitor A OS=Mus musculus GN=Serpinb1a PE=1 SV=1	ILEUA_MOUSE	42576.6	1	2	2	9	0.0871
Leukotriene A-4 hydrolase OS=Mus musculus GN=Lta4h PE=1 SV=4	LKHA4_MOUSE	69052.1	1	6	6	11	0.128
L-lactate dehydrogenase A chain OS=Mus musculus GN=Ldha PE=1 SV=3	LDHA_MOUSE	36498.9	1	2	3	8	0.148
Lysozyme C-2 OS=Mus musculus GN=Lyz2 PE=1 SV=2	LYZ2_MOUSE	16689	1	2	3	12	0.142
m7GpppX diphosphatase OS=Mus musculus GN=Dcps PE=1 SV=1	DCPS_MOUSE	38989.3	1	2	4	7	0.0888
Macrophage migration inhibitory factor OS=Mus musculus GN=Mif PE=1 SV=2	MIF_MOUSE	12504.4	1	2	2	5	0.174
Macrophage-capping protein OS=Mus musculus GN=Capg PE=1 SV=2	CAPG_MOUSE	39241.3	1	5	6	18	0.23
Malate dehydrogenase, cytoplasmic OS=Mus musculus GN=Mdh1 PE=1 SV=3	MDHC_MOUSE	36512.1	1	6	7	23	0.254
Malate dehydrogenase, mitochondrial OS=Mus musculus GN=Mdh2 PE=1 SV=3	MDHM_MOUSE	35611.9	1	8	11	50	0.352
Malectin OS=Mus musculus GN=Mlec PE=2 SV=2	MLEC_MOUSE	32342.5	0.954	1	1	2	0.0447
MICOS complex subunit Mic60 OS=Mus musculus GN=Immt PE=1 SV=1	MIC60_MOUSE	83901.1	1	2	2	4	0.0304
Mitochondrial 2-oxoglutarate/malate carrier protein OS=Mus musculus GN=Slc25a11 PE=1 SV=3	M2OM_MOUSE	34156.3	1	2	2	2	0.0764
Moesin OS=Mus musculus GN=Msn PE=1 SV=3	MOES_MOUSE	67768.8	1	6	7	43	0.175
Monofunctional C1-tetrahydrofolate synthase, mitochondrial OS=Mus musculus GN=Mthfd1l PE=1 SV=2	C1TM_MOUSE	105731	0.988	1	1	1	0.0123
Myeloperoxidase OS=Mus musculus GN=Mpo PE=2 SV=2	PERM_MOUSE	81184.3	1	7	9	25	0.143
Myosin-9 OS=Mus musculus GN=Myh9 PE=1 SV=4	MYH9_MOUSE	226378	1	13	15	64	0.113
Myotrophin OS=Mus musculus GN=Mtpn PE=1 SV=2	MTPN_MOUSE	12861.3	0.954	1	1	10	0.144
NAD(P)H-hydrate epimerase OS=Mus musculus GN=Apoa1bp PE=1 SV=1	NNRE_MOUSE	30973.6	0.936	1	1	1	0.0638
NAD-dependent malic enzyme, mitochondrial OS=Mus musculus GN=Me2 PE=2 SV=1	MAOM_MOUSE	65801.4	0.954	1	1	1	0.0255
NADH dehydrogenase [ubiquinone] 1 beta subcomplex subunit 10 OS=Mus musculus GN=Ndufb10 PE=1 SV=3	NDUBA_MOUSE	21024	1	3	3	7	0.239
NADH-ubiquinone oxidoreductase 75 kDa subunit, mitochondrial OS=Mus musculus GN=Ndufs1 PE=1 SV=2	NDUS1_MOUSE	79777.6	0.954	1	1	5	0.0261
Neutral alpha-glucosidase AB OS=Mus musculus GN=Ganab PE=1 SV=1	GANAB_MOUSE	106913	1	2	2	2	0.0254
Neutrophil elastase OS=Mus musculus GN=Elane PE=2 SV=1	ELNE_MOUSE	28647.7	1	2	2	6	0.083
Neutrophil gelatinase-associated lipocalin OS=Mus musculus GN=Lcn2 PE=1 SV=1	NGAL_MOUSE	22875.4	1	2	2	6	0.17
Nucleolin OS=Mus musculus GN=Ncl PE=1 SV=2	NUCL_MOUSE	76724.4	1	4	5	9	0.0891
Nucleoside diphosphate kinase A OS=Mus musculus GN=Nme1 PE=1 SV=1	NDKA_MOUSE	17208	1	2	2	4	0.158
Osteoclast-stimulating factor 1 OS=Mus musculus GN=Ostf1 PE=1 SV=2	OSTF1_MOUSE	23783.4	1	2	2	2	0.172
Peptidyl-prolyl cis-trans isomerase A OS=Mus musculus GN=Ppia PE=1 SV=2	PPIA_MOUSE	17971.8	1	8	12	110	0.585
Peroxiredoxin-1 OS=Mus musculus GN=Prdx1 PE=1 SV=1	PRDX1_MOUSE	22177.5	1	4	6	27	0.317
Peroxiredoxin-2 OS=Mus musculus GN=Prdx2 PE=1 SV=3	PRDX2_MOUSE	21779.1	1	4	4	12	0.273
Peroxiredoxin-5, mitochondrial OS=Mus musculus GN=Prdx5 PE=1 SV=2	PRDX5_MOUSE	21897.6	1	4	4	5	0.219
Peroxiredoxin-6 OS=Mus musculus GN=Prdx6 PE=1 SV=3	PRDX6_MOUSE	24871.7	1	2	2	4	0.147
Phosphate carrier protein, mitochondrial OS=Mus musculus GN=Slc25a3 PE=1 SV=1	MPCP_MOUSE	39633.1	1	1	1	4	0.0336
Phosphatidylethanolamine-binding protein 1 OS=Mus musculus GN=Pebp1 PE=1 SV=3	PEBP1_MOUSE	20830.5	1	1	1	6	0.0695
Phosphatidylinositol 3,4,5-trisphosphate 5-phosphatase 1 OS=Mus musculus GN=Inpp5d PE=1 SV=2	SHIP1_MOUSE	133546	1	1	1	1	0.0118
Phosphoglucomutase-1 OS=Mus musculus GN=Pgm1 PE=1 SV=4	PGM1_MOUSE	61420.2	1	1	1	1	0.0285
Phosphoglucomutase-2 OS=Mus musculus GN=Pgm2 PE=1 SV=1	PGM2_MOUSE	68749.4	0.52	1	1	1	0.0161
Phosphoglycerate kinase 1 OS=Mus musculus GN=Pgk1 PE=1 SV=4	PGK1_MOUSE	44551.1	1	2	5	12	0.0983
Phosphoglycerate mutase 1 OS=Mus musculus GN=Pgam1 PE=1 SV=3	PGAM1_MOUSE	28832.8	1	3	4	20	0.209
Phosphoribosylformylglycinamidine synthase OS=Mus musculus GN=Pfas PE=2 SV=1	PUR4_MOUSE	144629	1	6	8	12	0.0868
Plastin-2 OS=Mus musculus GN=Lcp1 PE=1 SV=4	PLSL_MOUSE	70151.9	1	22	42	221	0.56
Plastin-3 OS=Mus musculus GN=Pls3 PE=1 SV=3	PLST_MOUSE	70744.7	0.998	1	1	12	0.0873
Platelet-activating factor acetylhydrolase IB subunit gamma OS=Mus musculus GN=Pafah1b3 PE=1 SV=1	PA1B3_MOUSE	25852.9	0.85	1	1	1	0.0388
Polyadenylate-binding protein 1 OS=Mus musculus GN=Pabpc1 PE=1 SV=2	PABP1_MOUSE	70671.3	0.946	1	1	1	0.0252
Pro-cathepsin H OS=Mus musculus GN=Ctsh PE=2 SV=2	CATH_MOUSE	37170.3	0.989	1	1	1	0.045
Profilin-1 OS=Mus musculus GN=Pfn1 PE=1 SV=2	PROF1_MOUSE	14957.3	1	6	10	160	0.586
Prohibitin OS=Mus musculus GN=Phb PE=1 SV=1	PHB_MOUSE	29820.6	1	6	7	12	0.342
Prohibitin-2 OS=Mus musculus GN=Phb2 PE=1 SV=1	PHB2_MOUSE	33297.6	1	3	4	9	0.161
Proliferating cell nuclear antigen OS=Mus musculus GN=Pcna PE=1 SV=2	PCNA_MOUSE	28785.5	0.998	1	1	1	0.0728
Prolyl endopeptidase OS=Mus musculus GN=Prep PE=2 SV=1	PPCE_MOUSE	80753.4	0.954	1	1	1	0.0239
Proteasome activator complex subunit 1 OS=Mus musculus GN=Psme1 PE=2 SV=2	PSME1_MOUSE	28673.5	1	4	5	15	0.217
Proteasome activator complex subunit 2 OS=Mus musculus GN=Psme2 PE=2 SV=4	PSME2_MOUSE	27058.1	1	3	3	7	0.222
Proteasome subunit alpha type-1 OS=Mus musculus GN=Psma1 PE=1 SV=1	PSA1_MOUSE	29547	0.998	1	1	1	0.057
Proteasome subunit alpha type-2 OS=Mus musculus GN=Psma2 PE=1 SV=3	PSA2_MOUSE	25926.9	1	1	1	2	0.0812
Proteasome subunit alpha type-3 OS=Mus musculus GN=Psma3 PE=1 SV=3	PSA3_MOUSE	28405.7	0.954	1	1	1	0.0471
Proteasome subunit alpha type-4 OS=Mus musculus GN=Psma4 PE=1 SV=1	PSA4_MOUSE	29471.6	1	2	2	2	0.123
Proteasome subunit alpha type-7 OS=Mus musculus GN=Psma7 PE=1 SV=1	PSA7_MOUSE	27855.2	1	2	2	3	0.105
Proteasome subunit beta type-1 OS=Mus musculus GN=Psmb1 PE=1 SV=1	PSB1_MOUSE	26373	0.995	1	1	1	0.0583
Proteasome subunit beta type-10 OS=Mus musculus GN=Psmb10 PE=1 SV=1	PSB10_MOUSE	29062.9	0.954	1	2	9	0.0733
Proteasome subunit beta type-2 OS=Mus musculus GN=Psmb2 PE=1 SV=1	PSB2_MOUSE	22907.5	1	1	1	2	0.0547
Proteasome subunit beta type-3 OS=Mus musculus GN=Psmb3 PE=1 SV=1	PSB3_MOUSE	22965.5	1	2	3	12	0.166
Protein disulfide-isomerase A3 OS=Mus musculus GN=Pdia3 PE=1 SV=2	PDIA3_MOUSE	56680.4	1	6	8	24	0.121
Protein disulfide-isomerase A4 OS=Mus musculus GN=Pdia4 PE=1 SV=3	PDIA4_MOUSE	71984.4	1	9	9	21	0.207
Protein disulfide-isomerase A6 OS=Mus musculus GN=Pdia6 PE=1 SV=3	PDIA6_MOUSE	48101.4	1	2	2	3	0.0705
Protein disulfide-isomerase OS=Mus musculus GN=P4hb PE=1 SV=2	PDIA1_MOUSE	57060.6	0.994	1	1	1	0.0157
Protein DJ-1 OS=Mus musculus GN=Park7 PE=1 SV=1	PARK7_MOUSE	20021.3	1	3	3	5	0.296
Protein FAM49B OS=Mus musculus GN=Fam49b PE=2 SV=1	FA49B_MOUSE	36776.7	1	2	4	14	0.127
Protein S100-A11 OS=Mus musculus GN=S100a11 PE=1 SV=1	S10AB_MOUSE	11083.3	0.992	1	3	6	0.112
Protein S100-A6 OS=Mus musculus GN=S100a6 PE=1 SV=3	S10A6_MOUSE	10051.4	0.849	1	1	1	0.0899
Protein S100-A8 OS=Mus musculus GN=S100a8 PE=1 SV=3	S10A8_MOUSE	10294.8	1	2	6	24	0.494
Protein S100-A9 OS=Mus musculus GN=S100a9 PE=1 SV=3	S10A9_MOUSE	13049.2	1	3	7	51	0.239
Protein SET OS=Mus musculus GN=Set PE=1 SV=1	SET_MOUSE	33378.4	0.996	1	2	3	0.0484
Purine nucleoside phosphorylase OS=Mus musculus GN=Pnp PE=1 SV=2	PNPH_MOUSE	32277	1	3	3	10	0.138
Pyruvate dehydrogenase E1 component subunit alpha, somatic form, mitochondrial OS=Mus musculus GN=Pdha1 PE=1 SV=1	ODPA_MOUSE	43232.5	0.522	1	1	1	0.0333
Pyruvate kinase PKM OS=Mus musculus GN=Pkm PE=1 SV=4	KPYM_MOUSE	57845.6	1	11	16	60	0.273
Rab GDP dissociation inhibitor beta OS=Mus musculus GN=Gdi2 PE=1 SV=1	GDIB_MOUSE	50539.1	1	3	3	22	0.121
Radixin OS=Mus musculus GN=Rdx PE=1 SV=3	RADI_MOUSE	68544.2	0.955	0	0	26	0.0326
Ras GTPase-activating-like protein IQGAP1 OS=Mus musculus GN=Iqgap1 PE=1 SV=2	IQGA1_MOUSE	188748	1	17	26	85	0.146
Ras-related C3 botulinum toxin substrate 2 OS=Mus musculus GN=Rac2 PE=2 SV=1	RAC2_MOUSE	21441.3	1	3	4	20	0.219
Ras-related protein Rab-1A OS=Mus musculus GN=Rab1A PE=1 SV=3	RAB1A_MOUSE	22678.5	0.954	1	1	5	0.078
Ras-related protein Rab-1B OS=Mus musculus GN=Rab1b PE=1 SV=1	RAB1B_MOUSE	22187.9	0.954	1	1	1	0.0796
Receptor-type tyrosine-protein phosphatase C OS=Mus musculus GN=Ptprc PE=1 SV=3	PTPRC_MOUSE	144606	1	2	2	2	0.031
Rho GDP-dissociation inhibitor 1 OS=Mus musculus GN=Arhgdia PE=1 SV=3	GDIR1_MOUSE	23408	1	5	6	39	0.368
Rho GDP-dissociation inhibitor 2 OS=Mus musculus GN=Arhgdib PE=1 SV=3	GDIR2_MOUSE	22851.5	1	6	16	75	0.555
Ribonuclease inhibitor OS=Mus musculus GN=Rnh1 PE=1 SV=1	RINI_MOUSE	49817.9	1	2	3	3	0.0548
Ribose-5-phosphate isomerase OS=Mus musculus GN=Rpia PE=2 SV=2	RPIA_MOUSE	32450.9	0.996	1	1	1	0.0528
S-adenosylmethionine synthase isoform type-2 OS=Mus musculus GN=Mat2a PE=2 SV=2	METK2_MOUSE	43689.1	0.995	1	1	1	0.038
SAP domain-containing ribonucleoprotein OS=Mus musculus GN=Sarnp PE=1 SV=3	SARNP_MOUSE	23533.3	0.954	1	1	2	0.0476
Sarcoplasmic/endoplasmic reticulum calcium ATPase 2 OS=Mus musculus GN=Atp2a2 PE=1 SV=2	AT2A2_MOUSE	114860	0.996	1	1	2	0.0144
Sepiapterin reductase OS=Mus musculus GN=Spr PE=1 SV=1	SPRE_MOUSE	27883.8	0.954	1	2	5	0.0575
Serum albumin OS=Mus musculus GN=Alb PE=1 SV=3	ALBU_MOUSE	68692.9	1	1	2	10	0.0214
S-formylglutathione hydrolase OS=Mus musculus GN=Esd PE=1 SV=1	ESTD_MOUSE	31320.4	1	2	3	3	0.142
SH3 domain-binding glutamic acid-rich-like protein 3 OS=Mus musculus GN=Sh3bgrl3 PE=1 SV=1	SH3L3_MOUSE	10476.8	1	3	5	8	0.312
SH3 domain-binding glutamic acid-rich-like protein OS=Mus musculus GN=Sh3bgrl PE=3 SV=1	SH3L1_MOUSE	12811.5	0.954	1	1	3	0.158
Sideroflexin-1 OS=Mus musculus GN=Sfxn1 PE=1 SV=3	SFXN1_MOUSE	35649.8	0.999	1	1	1	0.0466
Small ubiquitin-related modifier 2 OS=Mus musculus GN=Sumo2 PE=1 SV=1	SUMO2_MOUSE,SUMO3_MOUSE	10871.2	0.908	1	1	1	0.126
S-methyl-5'-thioadenosine phosphorylase OS=Mus musculus GN=Mtap PE=1 SV=1	MTAP_MOUSE	31062.1	0.954	1	1	3	0.0636
Sodium/potassium-transporting ATPase subunit alpha-1 OS=Mus musculus GN=Atp1a1 PE=1 SV=1	AT1A1_MOUSE	112985	0.998	1	1	1	0.0127
Stress-70 protein, mitochondrial OS=Mus musculus GN=Hspa9 PE=1 SV=3	GRP75_MOUSE	73462.1	1	6	8	11	0.141
Stress-induced-phosphoprotein 1 OS=Mus musculus GN=Stip1 PE=1 SV=1	STIP1_MOUSE	62584.9	1	2	3	3	0.0589
Succinate dehydrogenase [ubiquinone] flavoprotein subunit, mitochondrial OS=Mus musculus GN=Sdha PE=1 SV=1	SDHA_MOUSE	72585.6	1	3	6	11	0.0904
Succinate dehydrogenase [ubiquinone] iron-sulfur subunit, mitochondrial OS=Mus musculus GN=Sdhb PE=1 SV=1	SDHB_MOUSE	31815	1	2	2	3	0.0816
SUMO-activating enzyme subunit 2 OS=Mus musculus GN=Uba2 PE=1 SV=1	SAE2_MOUSE	70570.3	0.974	1	1	1	0.0235
Superoxide dismutase [Cu-Zn] OS=Mus musculus GN=Sod1 PE=1 SV=2	SODC_MOUSE	15941.9	1	1	1	2	0.0779
Superoxide dismutase [Mn], mitochondrial OS=Mus musculus GN=Sod2 PE=1 SV=3	SODM_MOUSE	24603.2	0.999	1	2	3	0.0631
Talin-1 OS=Mus musculus GN=Tln1 PE=1 SV=2	TLN1_MOUSE	269819	1	12	16	47	0.0854
Tapasin OS=Mus musculus GN=Tapbp PE=2 SV=2	TPSN_MOUSE	49736.9	0.998	1	1	1	0.0215
T-complex protein 1 subunit theta OS=Mus musculus GN=Cct8 PE=1 SV=3	TCPQ_MOUSE	59556.1	0.982	1	1	1	0.0219
Thioredoxin OS=Mus musculus GN=Txn PE=1 SV=3	THIO_MOUSE	11675.3	1	2	2	7	0.229
Thioredoxin-dependent peroxide reductase, mitochondrial OS=Mus musculus GN=Prdx3 PE=1 SV=1	PRDX3_MOUSE	28127	1	2	2	3	0.0973
Transaldolase OS=Mus musculus GN=Taldo1 PE=1 SV=2	TALDO_MOUSE	37388.5	1	3	3	7	0.101
Transcription factor SOX-30 OS=Mus musculus GN=Sox30 PE=2 SV=1	SOX30_MOUSE	83939.1	0.964	0	0	0	0
Transforming protein RhoA OS=Mus musculus GN=Rhoa PE=1 SV=1	RHOA_MOUSE	21782.5	1	3	5	12	0.228
Transgelin-2 OS=Mus musculus GN=Tagln2 PE=1 SV=4	TAGL2_MOUSE	22395.8	1	4	6	21	0.276
Transitional endoplasmic reticulum ATPase OS=Mus musculus GN=Vcp PE=1 SV=4	TERA_MOUSE	89324.8	1	6	8	29	0.115
Transketolase OS=Mus musculus GN=Tkt PE=1 SV=1	TKT_MOUSE	67631.9	1	9	13	69	0.204
Translationally-controlled tumor protein OS=Mus musculus GN=Tpt1 PE=1 SV=1	TCTP_MOUSE	19462.9	0.954	1	1	3	0.0814
Transmembrane emp24 domain-containing protein 9 OS=Mus musculus GN=Tmed9 PE=1 SV=2	TMED9_MOUSE	27127.4	0.999	1	2	2	0.0468
Trifunctional enzyme subunit alpha, mitochondrial OS=Mus musculus GN=Hadha PE=1 SV=1	ECHA_MOUSE	82671.5	1	4	4	4	0.0891
Triosephosphate isomerase OS=Mus musculus GN=Tpi1 PE=1 SV=4	TPIS_MOUSE	32191.3	1	4	6	22	0.247
Tropomyosin alpha-3 chain OS=Mus musculus GN=Tpm3 PE=1 SV=3	TPM3_MOUSE	32995.4	1	2	3	4	0.0667
Tubulin alpha-1B chain OS=Mus musculus GN=Tuba1b PE=1 SV=2	TBA1B_MOUSE	50151.7	1	1	1	27	0.2
Tubulin alpha-3 chain OS=Mus musculus GN=Tuba3a PE=1 SV=1	TBA3_MOUSE	49959.6	0.996	1	1	13	0.14
Tubulin alpha-4A chain OS=Mus musculus GN=Tuba4a PE=1 SV=1	TBA4A_MOUSE	49924.6	1	1	1	18	0.134
Tubulin beta-5 chain OS=Mus musculus GN=Tubb5 PE=1 SV=1	TBB5_MOUSE	49670.6	1	4	4	17	0.176
Tyrosine-protein kinase CSK OS=Mus musculus GN=Csk PE=1 SV=2	CSK_MOUSE	50716.9	0.941	1	1	1	0.0289
Tyrosine-protein phosphatase non-receptor type 6 OS=Mus musculus GN=Ptpn6 PE=1 SV=2	PTN6_MOUSE	67559.6	1	8	13	35	0.173
Ubiquitin-60S ribosomal protein L40 OS=Mus musculus GN=Uba52 PE=1 SV=2	RL40_MOUSE,RS27A_MOUSE,UBB_MOUSE,UBC_MOUSE	14728.9	1	3	3	18	0.266
Ubiquitin-like modifier-activating enzyme 1 OS=Mus musculus GN=Uba1 PE=1 SV=1	UBA1_MOUSE	117810	1	13	22	86	0.208
UMP-CMP kinase OS=Mus musculus GN=Cmpk1 PE=1 SV=1	KCY_MOUSE	22166.1	1	3	3	3	0.209
Valine--tRNA ligase OS=Mus musculus GN=Vars PE=2 SV=1	SYVC_MOUSE	140217	1	9	10	20	0.0847
Vinculin OS=Mus musculus GN=Vcl PE=1 SV=4	VINC_MOUSE	116719	1	9	10	12	0.0957
Voltage-dependent anion-selective channel protein 1 OS=Mus musculus GN=Vdac1 PE=1 SV=3	VDAC1_MOUSE	32352.7	1	2	2	3	0.115
Voltage-dependent anion-selective channel protein 2 OS=Mus musculus GN=Vdac2 PE=1 SV=2	VDAC2_MOUSE	31733.6	1	1	2	3	0.078
Voltage-dependent anion-selective channel protein 3 OS=Mus musculus GN=Vdac3 PE=1 SV=1	VDAC3_MOUSE	30754	0.991	1	1	1	0.0389
WD repeat-containing protein 1 OS=Mus musculus GN=Wdr1 PE=1 SV=3	WDR1_MOUSE	66406.3	1	4	5	11	0.0974

## Sheet: spleeen peptides 22M
Table S1b: Proteomic Analysis (sequenced peptides) of HF5-purified Aggregates from 22 months old Spleen	Protein	Protein
Identified Proteins	accession #	MW (Da)	Protein identification probability	Exclusive unique peptide count	Exclusive unique spectrum count	Total spectrum count	Percentage sequence coverage	Peptide sequence	Previous amino acid	Next amino acid	Best Peptide identification probability	Number of enzymatic termini	Calculated +1H Peptide Mass (AMU)	Median Retention Time	Peptide start index	Peptide stop index
10 kDa heat shock protein, mitochondrial OS=Mus musculus GN=Hspe1 PE=1 SV=2	CH10_MOUSE	10962.8	1	2	2	3	0.255	VLQATVVAVGSGGK	K	G	0.997	2	1285.75	1612	41	54
10 kDa heat shock protein, mitochondrial OS=Mus musculus GN=Hspe1 PE=1 SV=2	CH10_MOUSE	10962.8	1	2	2	3	0.255	VVLDDKDYFLFR	K	D	0.991	2	1529.8	2173	81	92
14-3-3 protein beta/alpha OS=Mus musculus GN=Ywhab PE=1 SV=3	1433B_MOUSE	28087.2	1	3	5	13	0.244	DSTLIMQLLR	K	D	0.997	2	1189.66	2650	215	224
14-3-3 protein beta/alpha OS=Mus musculus GN=Ywhab PE=1 SV=3	1433B_MOUSE	28087.2	1	3	5	13	0.244	NLLSVAYK	R	N	0.949	2	907.525	1741	44	51
14-3-3 protein beta/alpha OS=Mus musculus GN=Ywhab PE=1 SV=3	1433B_MOUSE	28087.2	1	3	5	13	0.244	TAFDEAIAELDTLNEESYK	K	D	0.997	2	2159	2693	196	214
14-3-3 protein beta/alpha OS=Mus musculus GN=Ywhab PE=1 SV=3	1433B_MOUSE	28087.2	1	3	5	13	0.244	YLILNATQAESK	K	V	0.993	2	1350.73	1767.5	106	117
14-3-3 protein beta/alpha OS=Mus musculus GN=Ywhab PE=1 SV=3	1433B_MOUSE	28087.2	1	3	5	13	0.244	YLSEVASGENK	R	Q	0.952	2	1196.58	1368	130	140
14-3-3 protein epsilon OS=Mus musculus GN=Ywhae PE=1 SV=1	1433E_MOUSE	29175	1	3	3	17	0.235	AAFDDAIAELDTLSEESYK	K	D	0.997	2	2087.97	2706	197	215
14-3-3 protein epsilon OS=Mus musculus GN=Ywhae PE=1 SV=1	1433E_MOUSE	29175	1	3	3	17	0.235	DSTLIMQLLR	K	D	0.997	2	1189.66	2650	216	225
14-3-3 protein epsilon OS=Mus musculus GN=Ywhae PE=1 SV=1	1433E_MOUSE	29175	1	3	3	17	0.235	EAAENSLVAYK	K	A	0.953	2	1194.6	1506	143	153
14-3-3 protein epsilon OS=Mus musculus GN=Ywhae PE=1 SV=1	1433E_MOUSE	29175	1	3	3	17	0.235	LICCDILDVLDK	K	H	0.997	2	1476.74	2503	95	106
14-3-3 protein epsilon OS=Mus musculus GN=Ywhae PE=1 SV=1	1433E_MOUSE	29175	1	3	3	17	0.235	NLLSVAYK	R	N	0.949	2	907.525	1741	43	50
14-3-3 protein eta OS=Mus musculus GN=Ywhah PE=1 SV=2	1433F_MOUSE	28212.6	0.986	1	1	9	0.13	AVTELNEPLSNEDR	K	N	0.997	2	1586.77	1610	29	42
14-3-3 protein eta OS=Mus musculus GN=Ywhah PE=1 SV=2	1433F_MOUSE	28212.6	0.986	1	1	9	0.13	DSTLIMQLLR	K	D	0.997	2	1189.66	2650	218	227
14-3-3 protein eta OS=Mus musculus GN=Ywhah PE=1 SV=2	1433F_MOUSE	28212.6	0.986	1	1	9	0.13	NLLSVAYK	R	N	0.949	2	907.525	1741	43	50
14-3-3 protein gamma OS=Mus musculus GN=Ywhag PE=1 SV=2	1433G_MOUSE	28303.1	0.995	1	1	9	0.13	DSTLIMQLLR	K	D	0.997	2	1189.66	2650	218	227
14-3-3 protein gamma OS=Mus musculus GN=Ywhag PE=1 SV=2	1433G_MOUSE	28303.1	0.995	1	1	9	0.13	NLLSVAYK	R	N	0.949	2	907.525	1741	43	50
14-3-3 protein gamma OS=Mus musculus GN=Ywhag PE=1 SV=2	1433G_MOUSE	28303.1	0.995	1	1	9	0.13	NVTELNEPLSNEER	K	N	0.994	2	1643.79	1617	29	42
14-3-3 protein theta OS=Mus musculus GN=Ywhaq PE=1 SV=1	1433T_MOUSE	27779.4	1	2	3	11	0.18	AVTEQGAELSNEER	K	N	0.997	2	1532.72	1353.5	28	41
14-3-3 protein theta OS=Mus musculus GN=Ywhaq PE=1 SV=1	1433T_MOUSE	27779.4	1	2	3	11	0.18	DSTLIMQLLR	K	D	0.997	2	1189.66	2650	213	222
14-3-3 protein theta OS=Mus musculus GN=Ywhaq PE=1 SV=1	1433T_MOUSE	27779.4	1	2	3	11	0.18	NLLSVAYK	R	N	0.949	2	907.525	1741	42	49
14-3-3 protein theta OS=Mus musculus GN=Ywhaq PE=1 SV=1	1433T_MOUSE	27779.4	1	2	3	11	0.18	SICTTVLELLDK	R	Y	0.997	2	1391.75	2594	92	103
14-3-3 protein zeta/delta OS=Mus musculus GN=Ywhaz PE=1 SV=1	1433Z_MOUSE	27771.9	1	10	14	59	0.559	DICNDVLSLLEK	R	F	0.997	2	1418.72	2737	92	103
14-3-3 protein zeta/delta OS=Mus musculus GN=Ywhaz PE=1 SV=1	1433Z_MOUSE	27771.9	1	10	14	59	0.559	DNLTLWTSDTQGDEAEAGEGGEN	R	-	0.997	2	2409	2409.5	223	245
14-3-3 protein zeta/delta OS=Mus musculus GN=Ywhaz PE=1 SV=1	1433Z_MOUSE	27771.9	1	10	14	59	0.559	DSTLIMQLLR	K	D	0.997	2	1189.66	2650	213	222
14-3-3 protein zeta/delta OS=Mus musculus GN=Ywhaz PE=1 SV=1	1433Z_MOUSE	27771.9	1	10	14	59	0.559	FLIPNASQPESK	K	V	0.976	2	1331.68	1769.5	104	115
14-3-3 protein zeta/delta OS=Mus musculus GN=Ywhaz PE=1 SV=1	1433Z_MOUSE	27771.9	1	10	14	59	0.559	GIVDQSQQAYQEAFEISK	K	K	0.997	2	2040.99	2195.5	140	157
14-3-3 protein zeta/delta OS=Mus musculus GN=Ywhaz PE=1 SV=1	1433Z_MOUSE	27771.9	1	10	14	59	0.559	KGIVDQSQQAYQEAFEISK	K	K	0.992	2	2170.07	1946	139	157
14-3-3 protein zeta/delta OS=Mus musculus GN=Ywhaz PE=1 SV=1	1433Z_MOUSE	27771.9	1	10	14	59	0.559	NLLSVAYK	R	N	0.949	2	907.525	1741	42	49
14-3-3 protein zeta/delta OS=Mus musculus GN=Ywhaz PE=1 SV=1	1433Z_MOUSE	27771.9	1	10	14	59	0.559	SVTEQGAELSNEER	K	N	0.997	2	1548.71	1386	28	41
14-3-3 protein zeta/delta OS=Mus musculus GN=Ywhaz PE=1 SV=1	1433Z_MOUSE	27771.9	1	10	14	59	0.559	TAFDEAIAELDTLSEESYK	K	D	0.997	2	2131.99	2732	194	212
14-3-3 protein zeta/delta OS=Mus musculus GN=Ywhaz PE=1 SV=1	1433Z_MOUSE	27771.9	1	10	14	59	0.559	YDDMAACMK	R	S	0.993	2	1104.42	1450	19	27
14-3-3 protein zeta/delta OS=Mus musculus GN=Ywhaz PE=1 SV=1	1433Z_MOUSE	27771.9	1	10	14	59	0.559	YLAEVAAGDDK	R	K	0.991	2	1151.56	1453	128	138
14-3-3 protein zeta/delta OS=Mus musculus GN=Ywhaz PE=1 SV=1	1433Z_MOUSE	27771.9	1	10	14	59	0.559	YLAEVAAGDDKK	R	G	0.997	2	1279.65	1309	128	139
1-phosphatidylinositol 4,5-bisphosphate phosphodiesterase gamma-2 OS=Mus musculus GN=Plcg2 PE=1 SV=1	PLCG2_MOUSE	147596	1	4	4	5	0.0498	DINSLYDVSR	R	M	0.997	2	1181.58	1876	748	757
1-phosphatidylinositol 4,5-bisphosphate phosphodiesterase gamma-2 OS=Mus musculus GN=Plcg2 PE=1 SV=1	PLCG2_MOUSE	147596	1	4	4	5	0.0498	LSFGDDIEQAVEEEPVQDTPPTELHFGEK	K	W	0.993	2	3257.5	2379	503	531
1-phosphatidylinositol 4,5-bisphosphate phosphodiesterase gamma-2 OS=Mus musculus GN=Plcg2 PE=1 SV=1	PLCG2_MOUSE	147596	1	4	4	5	0.0498	VDSSNYDPFR	R	L	0.997	2	1199.53	1750	992	1001
1-phosphatidylinositol 4,5-bisphosphate phosphodiesterase gamma-2 OS=Mus musculus GN=Plcg2 PE=1 SV=1	PLCG2_MOUSE	147596	1	4	4	5	0.0498	VTFEIYDPNLAFLR	K	F	0.997	2	1697.89	2626	1120	1133
2-oxoglutarate dehydrogenase, mitochondrial OS=Mus musculus GN=Ogdh PE=1 SV=3	ODO1_MOUSE	116451	0.987	1	1	1	0.0137	IEQLSPFPFDLLLK	R	E	0.966	2	1659.94	2739	930	943
3-hydroxyacyl-CoA dehydrogenase type-2 OS=Mus musculus GN=Hsd17b10 PE=1 SV=4	HCD2_MOUSE	27418.7	0.954	1	1	1	0.0766	VVTIAPGLFATPLLTTLPEK	R	V	0.997	2	2081.23	2723	193	212
40S ribosomal protein S12 OS=Mus musculus GN=Rps12 PE=1 SV=2	RS12_MOUSE	14524.9	0.885	1	1	3	0.0682	LGEWVGLCK	K	I	0.993	2	1061.55	1905	85	93
40S ribosomal protein S16 OS=Mus musculus GN=Rps16 PE=2 SV=4	RS16_MOUSE	16445.9	0.999	1	1	1	0.0753	GPLQSVQVFGR	K	K	0.997	2	1187.65	1913	5	15
40S ribosomal protein S25 OS=Mus musculus GN=Rps25 PE=1 SV=1	RS25_MOUSE	13743	0.954	1	1	2	0.072	AALQELLSK	R	G	0.997	2	972.572	1864	86	94
40S ribosomal protein S3 OS=Mus musculus GN=Rps3 PE=1 SV=1	RS3_MOUSE	26674.5	1	1	1	2	0.037	AELNEFLTR	K	E	0.997	2	1092.57	1889.5	19	27
40S ribosomal protein SA OS=Mus musculus GN=Rpsa PE=1 SV=4	RSSA_MOUSE	32838.1	1	2	3	3	0.149	ADHQPLTEASYVNLPTIALCNTDSPLR	R	Y	0.954	2	2997.46	2345	129	155
40S ribosomal protein SA OS=Mus musculus GN=Rpsa PE=1 SV=4	RSSA_MOUSE	32838.1	1	2	3	3	0.149	AIVAIENPADVSVISSR	R	N	0.994	2	1741.93	2126	64	80
5'(3')-deoxyribonucleotidase, cytosolic type OS=Mus musculus GN=Nt5c PE=1 SV=1	NT5C_MOUSE	23077	0.897	1	1	2	0.09	GFLANEQYGALRPDLAEK	R	V	0.987	2	1993	1933	45	62
60S ribosomal protein L10a OS=Mus musculus GN=Rpl10a PE=1 SV=3	RL10A_MOUSE	24917.1	0.998	1	1	3	0.0599	KYDAFLASESLIK	K	Q	0.997	2	1484.8	1962	106	118
60S ribosomal protein L12 OS=Mus musculus GN=Rpl12 PE=1 SV=2	RL12_MOUSE	17805	1	2	2	3	0.152	IGPLGLSPK	K	K	0.997	2	881.546	1730	32	40
60S ribosomal protein L12 OS=Mus musculus GN=Rpl12 PE=1 SV=2	RL12_MOUSE	17805	1	2	2	3	0.152	QAQIEVVPSASALIIK	R	A	0.978	2	1666.97	2225	68	83
60S ribosomal protein L7 OS=Mus musculus GN=Rpl7 PE=1 SV=2	RL7_MOUSE	31421.6	0.954	1	1	2	0.0407	IALTDNSLIAR	R	S	0.997	2	1186.68	1889.5	189	199
6-phosphogluconate dehydrogenase, decarboxylating OS=Mus musculus GN=Pgd PE=1 SV=3	6PGD_MOUSE	53248.8	1	3	4	18	0.0952	AIFQAIAAK	K	V	0.989	2	932.556	1738	155	163
6-phosphogluconate dehydrogenase, decarboxylating OS=Mus musculus GN=Pgd PE=1 SV=3	6PGD_MOUSE	53248.8	1	3	4	18	0.0952	GILFVGSGVSGGEEGAR	K	Y	0.997	2	1591.81	1977	120	136
6-phosphogluconate dehydrogenase, decarboxylating OS=Mus musculus GN=Pgd PE=1 SV=3	6PGD_MOUSE	53248.8	1	3	4	18	0.0952	LVPLLDTGDIIIDGGNSEYR	K	D	0.997	2	2160.12	2584.5	88	107
6-phosphogluconolactonase OS=Mus musculus GN=Pgls PE=2 SV=1	6PGL_MOUSE	27255.3	1	5	7	24	0.327	DLPAAAAPAGPASFAR	R	W	0.99	2	1482.77	1924	57	72
6-phosphogluconolactonase OS=Mus musculus GN=Pgls PE=2 SV=1	6PGL_MOUSE	27255.3	1	5	7	24	0.327	EGTLPAALVQPR	K	T	0.997	2	1251.71	1839	220	231
6-phosphogluconolactonase OS=Mus musculus GN=Pgls PE=2 SV=1	6PGL_MOUSE	27255.3	1	5	7	24	0.327	FALGLSGGSLVSMLAR	R	D	0.997	2	1578.87	2641	41	56
6-phosphogluconolactonase OS=Mus musculus GN=Pgls PE=2 SV=1	6PGL_MOUSE	27255.3	1	5	7	24	0.327	LPIPDSQVLTINPALPVEDAAEDYAR	K	K	0.997	2	2807.45	2669	103	128
6-phosphogluconolactonase OS=Mus musculus GN=Pgls PE=2 SV=1	6PGL_MOUSE	27255.3	1	5	7	24	0.327	TGALCWFLDEAAAR	R	L	0.997	2	1580.75	2537.5	232	245
78 kDa glucose-regulated protein OS=Mus musculus GN=Hspa5 PE=1 SV=3	GRP78_MOUSE	72423.6	1	13	17	84	0.293	AKFEELNMDLFR	R	S	0.995	2	1512.75	2114	326	337
78 kDa glucose-regulated protein OS=Mus musculus GN=Hspa5 PE=1 SV=3	GRP78_MOUSE	72423.6	1	13	17	84	0.293	DNHLLGTFDLTGIPPAPR	K	G	0.947	2	1935	2342	476	493
78 kDa glucose-regulated protein OS=Mus musculus GN=Hspa5 PE=1 SV=3	GRP78_MOUSE	72423.6	1	13	17	84	0.293	ELEEIVQPIISK	K	L	0.994	2	1397.79	2103.5	623	634
78 kDa glucose-regulated protein OS=Mus musculus GN=Hspa5 PE=1 SV=3	GRP78_MOUSE	72423.6	1	13	17	84	0.293	IEWLESHQDADIEDFK	K	A	0.956	2	1975.89	2042	603	618
78 kDa glucose-regulated protein OS=Mus musculus GN=Hspa5 PE=1 SV=3	GRP78_MOUSE	72423.6	1	13	17	84	0.293	IEWLESHQDADIEDFKAK	K	K	0.988	2	2175.02	1855	603	620
78 kDa glucose-regulated protein OS=Mus musculus GN=Hspa5 PE=1 SV=3	GRP78_MOUSE	72423.6	1	13	17	84	0.293	IINEPTAAAIAYGLDK	R	R	0.997	2	1659.9	2140.5	199	214
78 kDa glucose-regulated protein OS=Mus musculus GN=Hspa5 PE=1 SV=3	GRP78_MOUSE	72423.6	1	13	17	84	0.293	IINEPTAAAIAYGLDKR	R	E	0.984	2	1816.98	1952	199	215
78 kDa glucose-regulated protein OS=Mus musculus GN=Hspa5 PE=1 SV=3	GRP78_MOUSE	72423.6	1	13	17	84	0.293	ITPSYVAFTPEGER	R	L	0.997	2	1566.78	1916	62	75
78 kDa glucose-regulated protein OS=Mus musculus GN=Hspa5 PE=1 SV=3	GRP78_MOUSE	72423.6	1	13	17	84	0.293	LYGSGGPPPTGEEDTSEKDEL	K	-	0.997	2	2177.97	1689	635	655
78 kDa glucose-regulated protein OS=Mus musculus GN=Hspa5 PE=1 SV=3	GRP78_MOUSE	72423.6	1	13	17	84	0.293	NELESYAYSLK	R	N	0.996	2	1316.64	1886	564	574
78 kDa glucose-regulated protein OS=Mus musculus GN=Hspa5 PE=1 SV=3	GRP78_MOUSE	72423.6	1	13	17	84	0.293	NQLTSNPENTVFDAK	K	R	0.997	2	1677.81	1745	83	97
78 kDa glucose-regulated protein OS=Mus musculus GN=Hspa5 PE=1 SV=3	GRP78_MOUSE	72423.6	1	13	17	84	0.293	SQIFSTASDNQPTVTIK	K	V	0.997	2	1836.93	1836	449	465
78 kDa glucose-regulated protein OS=Mus musculus GN=Hspa5 PE=1 SV=3	GRP78_MOUSE	72423.6	1	13	17	84	0.293	TFAPEEISAMVLTK	K	M	0.997	2	1536.8	2369	140	153
78 kDa glucose-regulated protein OS=Mus musculus GN=Hspa5 PE=1 SV=3	GRP78_MOUSE	72423.6	1	13	17	84	0.293	TWNDPSVQQDIK	R	F	0.997	2	1430.69	1629	103	114
78 kDa glucose-regulated protein OS=Mus musculus GN=Hspa5 PE=1 SV=3	GRP78_MOUSE	72423.6	1	13	17	84	0.293	VEIIANDQGNR	R	I	0.997	2	1228.63	1410	51	61
Acetyl-CoA acetyltransferase, mitochondrial OS=Mus musculus GN=Acat1 PE=1 SV=1	THIL_MOUSE	44816.4	1	2	2	3	0.0684	LGTAAIQGAIEK	K	A	0.996	2	1171.67	1635	64	75
Acetyl-CoA acetyltransferase, mitochondrial OS=Mus musculus GN=Acat1 PE=1 SV=1	THIL_MOUSE	44816.4	1	2	2	3	0.0684	TPIGSFLGSLASQPATK	R	L	0.997	2	1674.91	2337	47	63
Acidic leucine-rich nuclear phosphoprotein 32 family member A OS=Mus musculus GN=Anp32a PE=1 SV=1	AN32A_MOUSE	28538.3	1	3	4	12	0.194	ISGDLEVLAEK	R	C	0.997	2	1173.64	1837.5	76	86
Acidic leucine-rich nuclear phosphoprotein 32 family member A OS=Mus musculus GN=Anp32a PE=1 SV=1	AN32A_MOUSE	28538.3	1	3	4	12	0.194	KLELSENR	K	I	0.949	2	988.542	1252	68	75
Acidic leucine-rich nuclear phosphoprotein 32 family member A OS=Mus musculus GN=Anp32a PE=1 SV=1	AN32A_MOUSE	28538.3	1	3	4	12	0.194	LLPQVMYLDGYDR	K	D	0.997	2	1583.78	2290	138	150
Acidic leucine-rich nuclear phosphoprotein 32 family member A OS=Mus musculus GN=Anp32a PE=1 SV=1	AN32A_MOUSE	28538.3	1	3	4	12	0.194	SLDLFNCEVTNLNAYR	K	E	0.997	2	1928.92	2383.5	117	132
Acidic leucine-rich nuclear phosphoprotein 32 family member B OS=Mus musculus GN=Anp32b PE=1 SV=1	AN32B_MOUSE	31079.2	1	2	3	6	0.121	KLELSENR	K	I	0.949	2	988.542	1252	68	75
Acidic leucine-rich nuclear phosphoprotein 32 family member B OS=Mus musculus GN=Anp32b PE=1 SV=1	AN32B_MOUSE	31079.2	1	2	3	6	0.121	LLPQLSYLDGYDR	R	E	0.99	2	1552.8	2322	138	150
Acidic leucine-rich nuclear phosphoprotein 32 family member B OS=Mus musculus GN=Anp32b PE=1 SV=1	AN32B_MOUSE	31079.2	1	2	3	6	0.121	SLDLFGCEVTNR	K	S	0.997	2	1410.67	2094.5	117	128
Aconitate hydratase, mitochondrial OS=Mus musculus GN=Aco2 PE=1 SV=1	ACON_MOUSE	85465.9	1	6	7	14	0.117	DGYAQILR	R	D	0.972	2	935.495	1750	430	437
Aconitate hydratase, mitochondrial OS=Mus musculus GN=Aco2 PE=1 SV=1	ACON_MOUSE	85465.9	1	6	7	14	0.117	FKLEAPDADELPR	K	S	0.997	2	1500.77	1870.5	522	534
Aconitate hydratase, mitochondrial OS=Mus musculus GN=Aco2 PE=1 SV=1	ACON_MOUSE	85465.9	1	6	7	14	0.117	IVYGHLDDPANQEIER	K	G	0.959	2	1868.91	1616	69	84
Aconitate hydratase, mitochondrial OS=Mus musculus GN=Aco2 PE=1 SV=1	ACON_MOUSE	85465.9	1	6	7	14	0.117	LTGSLSGWTSPK	K	D	0.996	2	1233.65	1762	234	245
Aconitate hydratase, mitochondrial OS=Mus musculus GN=Aco2 PE=1 SV=1	ACON_MOUSE	85465.9	1	6	7	14	0.117	NAVTQEFGPVPDTAR	R	Y	0.997	2	1601.79	1796.5	634	648
Aconitate hydratase, mitochondrial OS=Mus musculus GN=Aco2 PE=1 SV=1	ACON_MOUSE	85465.9	1	6	7	14	0.117	NDANPETHAFVTSPEIVTALAIAGTLK	R	F	0.997	2	2780.45	2668	480	506
Actin, alpha cardiac muscle 1 OS=Mus musculus GN=Actc1 PE=1 SV=1	ACTC_MOUSE	42020.1	0.95	0	0	190	0.239	AGFAGDDAPR	K	A	0.997	2	976.448	1369	21	30
Actin, alpha cardiac muscle 1 OS=Mus musculus GN=Actc1 PE=1 SV=1	ACTC_MOUSE	42020.1	0.95	0	0	190	0.239	AVFPSIVGRPR	R	H	0.997	2	1198.71	1675	31	41
Actin, alpha cardiac muscle 1 OS=Mus musculus GN=Actc1 PE=1 SV=1	ACTC_MOUSE	42020.1	0.95	0	0	190	0.239	DLTDYLMK	R	I	0.986	2	998.486	2233.5	186	193
Actin, alpha cardiac muscle 1 OS=Mus musculus GN=Actc1 PE=1 SV=1	ACTC_MOUSE	42020.1	0.95	0	0	190	0.239	DSYVGDEAQSKR	K	G	0.997	2	1354.62	1248	53	64
Actin, alpha cardiac muscle 1 OS=Mus musculus GN=Actc1 PE=1 SV=1	ACTC_MOUSE	42020.1	0.95	0	0	190	0.239	EITALAPSTMK	K	I	0.997	2	1161.62	1677	318	328
Actin, alpha cardiac muscle 1 OS=Mus musculus GN=Actc1 PE=1 SV=1	ACTC_MOUSE	42020.1	0.95	0	0	190	0.239	HQGVMVGMGQK	R	D	0.995	2	1171.57	1314.5	42	52
Actin, alpha cardiac muscle 1 OS=Mus musculus GN=Actc1 PE=1 SV=1	ACTC_MOUSE	42020.1	0.95	0	0	190	0.239	IWHHTFYNELR	K	V	0.955	2	1515.75	1536	87	97
Actin, alpha cardiac muscle 1 OS=Mus musculus GN=Actc1 PE=1 SV=1	ACTC_MOUSE	42020.1	0.95	0	0	190	0.239	SYELPDGQVITIGNER	K	F	0.997	2	1790.89	2187.5	241	256
Actin, cytoplasmic 2 OS=Mus musculus GN=Actg1 PE=1 SV=1	ACTG_MOUSE	41793.9	1	11	28	406	0.731	AGFAGDDAPR	K	A	0.997	2	976.448	1369	19	28
Actin, cytoplasmic 2 OS=Mus musculus GN=Actg1 PE=1 SV=1	ACTG_MOUSE	41793.9	1	11	28	406	0.731	AVFPSIVGRPR	R	H	0.997	2	1198.71	1675	29	39
Actin, cytoplasmic 2 OS=Mus musculus GN=Actg1 PE=1 SV=1	ACTG_MOUSE	41793.9	1	11	28	406	0.731	CPEALFQPSFLGMESCGIHETTFNSIMK	R	C	0.997	2	3233.43	2519	257	284
Actin, cytoplasmic 2 OS=Mus musculus GN=Actg1 PE=1 SV=1	ACTG_MOUSE	41793.9	1	11	28	406	0.731	DLTDYLMK	R	I	0.986	2	998.486	2233.5	184	191
Actin, cytoplasmic 2 OS=Mus musculus GN=Actg1 PE=1 SV=1	ACTG_MOUSE	41793.9	1	11	28	406	0.731	DLYANTVLSGGTTMYPGIADR	K	M	0.997	2	2215.07	2389	292	312
Actin, cytoplasmic 2 OS=Mus musculus GN=Actg1 PE=1 SV=1	ACTG_MOUSE	41793.9	1	11	28	406	0.731	DSYVGDEAQSKR	K	G	0.997	2	1354.62	1248	51	62
Actin, cytoplasmic 2 OS=Mus musculus GN=Actg1 PE=1 SV=1	ACTG_MOUSE	41793.9	1	11	28	406	0.731	EEEIAALVIDNGSGMCK	M	A	0.949	1	1837.82	2480	2	18
Actin, cytoplasmic 2 OS=Mus musculus GN=Actg1 PE=1 SV=1	ACTG_MOUSE	41793.9	1	11	28	406	0.731	EITALAPSTMK	K	I	0.997	2	1161.62	1677	316	326
Actin, cytoplasmic 2 OS=Mus musculus GN=Actg1 PE=1 SV=1	ACTG_MOUSE	41793.9	1	11	28	406	0.731	EKLCYVALDFEQEMATAASSSSLEK	K	S	0.99	2	2808.3	2485	214	238
Actin, cytoplasmic 2 OS=Mus musculus GN=Actg1 PE=1 SV=1	ACTG_MOUSE	41793.9	1	11	28	406	0.731	GYSFTTTAER	R	E	0.997	2	1132.53	1499	197	206
Actin, cytoplasmic 2 OS=Mus musculus GN=Actg1 PE=1 SV=1	ACTG_MOUSE	41793.9	1	11	28	406	0.731	HQGVMVGMGQK	R	D	0.995	2	1171.57	1314.5	40	50
Actin, cytoplasmic 2 OS=Mus musculus GN=Actg1 PE=1 SV=1	ACTG_MOUSE	41793.9	1	11	28	406	0.731	ILTERGYSFTTTAER	K	E	0.994	2	1701.83	1518	192	206
Actin, cytoplasmic 2 OS=Mus musculus GN=Actg1 PE=1 SV=1	ACTG_MOUSE	41793.9	1	11	28	406	0.731	IWHHTFYNELR	K	V	0.955	2	1515.75	1536	85	95
Actin, cytoplasmic 2 OS=Mus musculus GN=Actg1 PE=1 SV=1	ACTG_MOUSE	41793.9	1	11	28	406	0.731	KDLYANTVLSGGTTMYPGIADR	R	M	0.997	2	2344.15	2030	291	312
Actin, cytoplasmic 2 OS=Mus musculus GN=Actg1 PE=1 SV=1	ACTG_MOUSE	41793.9	1	11	28	406	0.731	LCYVALDFEQEMATAASSSSLEK	K	S	0.997	2	2550.17	2613	216	238
Actin, cytoplasmic 2 OS=Mus musculus GN=Actg1 PE=1 SV=1	ACTG_MOUSE	41793.9	1	11	28	406	0.731	QEYDESGPSIVHR	K	K	0.997	2	1517.69	1391.5	360	372
Actin, cytoplasmic 2 OS=Mus musculus GN=Actg1 PE=1 SV=1	ACTG_MOUSE	41793.9	1	11	28	406	0.731	SYELPDGQVITIGNER	K	F	0.997	2	1790.89	2187.5	239	254
Actin, cytoplasmic 2 OS=Mus musculus GN=Actg1 PE=1 SV=1	ACTG_MOUSE	41793.9	1	11	28	406	0.731	TTGIVMDSGDGVTHTVPIYEGYALPHAILR	R	L	0.997	2	3183.61	2259.5	148	177
Actin, cytoplasmic 2 OS=Mus musculus GN=Actg1 PE=1 SV=1	ACTG_MOUSE	41793.9	1	11	28	406	0.731	VAPEEHPVLLTEAPLNPK	R	A	0.995	2	1954.06	1846	96	113
Actin, cytoplasmic 2 OS=Mus musculus GN=Actg1 PE=1 SV=1	ACTG_MOUSE	41793.9	1	11	28	406	0.731	YPIEHGIVTNWDDMEK	K	I	0.997	2	1961.86	1954	69	84
Actin-related protein 2 OS=Mus musculus GN=Actr2 PE=1 SV=1	ARP2_MOUSE	44761.7	1	2	2	5	0.0584	DLMVGDEASELR	K	S	0.997	2	1334.63	1922	54	65
Actin-related protein 2 OS=Mus musculus GN=Actr2 PE=1 SV=1	ARP2_MOUSE	44761.7	1	2	2	5	0.0584	HLWDYTFGPEK	K	L	0.997	2	1392.66	1973	87	97
Actin-related protein 2/3 complex subunit 2 OS=Mus musculus GN=Arpc2 PE=1 SV=3	ARPC2_MOUSE	34357.8	1	2	2	4	0.06	IIEETLALK	R	F	0.948	2	1029.62	1789	10	18
Actin-related protein 2/3 complex subunit 2 OS=Mus musculus GN=Arpc2 PE=1 SV=3	ARPC2_MOUSE	34357.8	1	2	2	4	0.06	MILLEVNNR	-	I	0.997	2	1101.61	1884	1	9
Actin-related protein 2/3 complex subunit 3 OS=Mus musculus GN=Arpc3 PE=1 SV=3	ARPC3_MOUSE	20525.9	0.954	1	1	2	0.0618	LIGNMALLPLR	K	S	0.997	2	1210.73	2327	15	25
Actin-related protein 2/3 complex subunit 4 OS=Mus musculus GN=Arpc4 PE=1 SV=3	ARPC4_MOUSE	19667.4	1	2	2	3	0.113	ELLLQPVTISR	K	N	0.997	2	1268.76	2106.5	45	55
Actin-related protein 2/3 complex subunit 4 OS=Mus musculus GN=Arpc4 PE=1 SV=3	ARPC4_MOUSE	19667.4	1	2	2	3	0.113	IVAEEFLK	R	N	0.978	2	948.54	1864	159	166
Actin-related protein 2/3 complex subunit 5 OS=Mus musculus GN=Arpc5 PE=2 SV=3	ARPC5_MOUSE	16288.5	0.977	1	1	5	0.0861	QGNMTAALQAALK	R	N	0.997	2	1316.7	1967	48	60
Actin-related protein 3 OS=Mus musculus GN=Actr3 PE=1 SV=3	ARP3_MOUSE	47357.7	1	8	9	18	0.306	DITYFIQQLLR	R	D	0.989	2	1409.78	2766	199	209
Actin-related protein 3 OS=Mus musculus GN=Actr3 PE=1 SV=3	ARP3_MOUSE	47357.7	1	8	9	18	0.306	DYEEIGPSICR	K	H	0.994	2	1338.6	1776	399	409
Actin-related protein 3 OS=Mus musculus GN=Actr3 PE=1 SV=3	ARP3_MOUSE	47357.7	1	8	9	18	0.306	EFSIDVGYER	K	F	0.948	2	1214.57	1934	266	275
Actin-related protein 3 OS=Mus musculus GN=Actr3 PE=1 SV=3	ARP3_MOUSE	47357.7	1	8	9	18	0.306	GVDDLDFFIGDEAIEKPTYATK	K	W	0.968	2	2444.19	2365	54	75
Actin-related protein 3 OS=Mus musculus GN=Actr3 PE=1 SV=3	ARP3_MOUSE	47357.7	1	8	9	18	0.306	LGYAGNTEPQFIIPSCIAIK	K	E	0.997	2	2192.14	2441	19	38
Actin-related protein 3 OS=Mus musculus GN=Actr3 PE=1 SV=3	ARP3_MOUSE	47357.7	1	8	9	18	0.306	LPACVVDCGTGYTK	R	L	0.997	2	1540.71	1620	5	18
Actin-related protein 3 OS=Mus musculus GN=Actr3 PE=1 SV=3	ARP3_MOUSE	47357.7	1	8	9	18	0.306	TLTGTVIDSGDGVTHVIPVAEGYVIGSCIK	R	H	0.997	2	3058.58	2450	162	191
Actin-related protein 3 OS=Mus musculus GN=Actr3 PE=1 SV=3	ARP3_MOUSE	47357.7	1	8	9	18	0.306	YSYVCPDLVK	R	E	0.997	2	1243.6	1791	231	240
Adenosylhomocysteinase OS=Mus musculus GN=Ahcy PE=1 SV=3	SAHH_MOUSE	47689.1	1	5	6	10	0.157	DGPLNMILDDGGDLTNLIHTK	K	Y	0.997	2	2254.09	2722	122	142
Adenosylhomocysteinase OS=Mus musculus GN=Ahcy PE=1 SV=3	SAHH_MOUSE	47689.1	1	5	6	10	0.157	GISEETTTGVHNLYK	R	M	0.997	2	1648.82	1489	152	166
Adenosylhomocysteinase OS=Mus musculus GN=Ahcy PE=1 SV=3	SAHH_MOUSE	47689.1	1	5	6	10	0.157	VADIGLAAWGR	K	K	0.997	2	1128.62	2045.5	9	19
Adenosylhomocysteinase OS=Mus musculus GN=Ahcy PE=1 SV=3	SAHH_MOUSE	47689.1	1	5	6	10	0.157	VPAINVNDSVTK	K	S	0.997	2	1256.68	1593	175	186
Adenosylhomocysteinase OS=Mus musculus GN=Ahcy PE=1 SV=3	SAHH_MOUSE	47689.1	1	5	6	10	0.157	YPQLLSGIR	K	G	0.997	2	1046.6	1946	143	151
Adenylyl cyclase-associated protein 1 OS=Mus musculus GN=Cap1 PE=1 SV=4	CAP1_MOUSE	51565.1	1	3	3	5	0.103	ALLATASQCQQPAGNK	R	L	0.995	2	1657.83	1408	84	99
Adenylyl cyclase-associated protein 1 OS=Mus musculus GN=Cap1 PE=1 SV=4	CAP1_MOUSE	51565.1	1	3	3	5	0.103	GAVPYVQAFDSLLANPVAEYLK	K	M	0.993	2	2366.23	2741	38	59
Adenylyl cyclase-associated protein 1 OS=Mus musculus GN=Cap1 PE=1 SV=4	CAP1_MOUSE	51565.1	1	3	3	5	0.103	NSLDCEIVSAK	K	S	0.981	2	1235.59	1574	422	432
ADP/ATP translocase 2 OS=Mus musculus GN=Slc25a5 PE=1 SV=3	ADT2_MOUSE	32932.6	1	2	2	10	0.181	AAYFGIYDTAK	R	G	0.997	2	1219.6	1902	189	199
ADP/ATP translocase 2 OS=Mus musculus GN=Slc25a5 PE=1 SV=3	ADT2_MOUSE	32932.6	1	2	2	10	0.181	DFLAGGVAAAISK	K	T	0.997	2	1219.67	2220	11	23
ADP/ATP translocase 2 OS=Mus musculus GN=Slc25a5 PE=1 SV=3	ADT2_MOUSE	32932.6	1	2	2	10	0.181	GAWSNVLR	K	G	0.947	2	902.484	1731	273	280
ADP/ATP translocase 2 OS=Mus musculus GN=Slc25a5 PE=1 SV=3	ADT2_MOUSE	32932.6	1	2	2	10	0.181	LLLQVQHASK	K	Q	0.996	2	1136.68	1411	34	43
ADP/ATP translocase 2 OS=Mus musculus GN=Slc25a5 PE=1 SV=3	ADT2_MOUSE	32932.6	1	2	2	10	0.181	YFPTQALNFAFK	R	D	0.997	2	1446.74	2401	81	92
Alanine--tRNA ligase, cytoplasmic OS=Mus musculus GN=Aars PE=1 SV=1	SYAC_MOUSE	106911	0.917	1	1	2	0.0124	AVFDETYPDPVR	R	V	0.99	2	1408.67	1888	684	695
Aldehyde dehydrogenase, mitochondrial OS=Mus musculus GN=Aldh2 PE=1 SV=1	ALDH2_MOUSE	56537.6	1	3	5	12	0.079	TFVQENVYDEFVER	R	S	0.997	2	1774.83	2215	327	340
Aldehyde dehydrogenase, mitochondrial OS=Mus musculus GN=Aldh2 PE=1 SV=1	ALDH2_MOUSE	56537.6	1	3	5	12	0.079	VAEQTPLTALYVANLIK	K	E	0.997	2	1844.05	2612	212	228
Aldehyde dehydrogenase, mitochondrial OS=Mus musculus GN=Aldh2 PE=1 SV=1	ALDH2_MOUSE	56537.6	1	3	5	12	0.079	YGLAAAVFTK	K	D	0.997	2	1040.58	1912	444	453
Aldose reductase OS=Mus musculus GN=Akr1b1 PE=1 SV=3	ALDR_MOUSE	35732.7	1	1	1	2	0.0443	TIGVSNFNPLQIER	K	I	0.997	2	1587.85	2217.5	156	169
Alpha-actinin-1 OS=Mus musculus GN=Actn1 PE=1 SV=1	ACTN1_MOUSE	103072	1	4	4	44	0.128	DDPLTNLNTAFDVAER	K	F	0.997	2	1790.86	2480	199	214
Alpha-actinin-1 OS=Mus musculus GN=Actn1 PE=1 SV=1	ACTN1_MOUSE	103072	1	4	4	44	0.128	ETADTDTADQVMASFK	R	I	0.997	2	1729.76	2057	819	834
Alpha-actinin-1 OS=Mus musculus GN=Actn1 PE=1 SV=1	ACTN1_MOUSE	103072	1	4	4	44	0.128	FAIQDISVEETSAK	R	E	0.997	2	1537.77	1976.5	134	147
Alpha-actinin-1 OS=Mus musculus GN=Actn1 PE=1 SV=1	ACTN1_MOUSE	103072	1	4	4	44	0.128	IDQLECDHQLIQEALIFDNK	K	H	0.948	2	2443.18	2388	685	704
Alpha-actinin-1 OS=Mus musculus GN=Actn1 PE=1 SV=1	ACTN1_MOUSE	103072	1	4	4	44	0.128	LASDLLEWIR	K	R	0.997	2	1215.67	2543	282	291
Alpha-actinin-1 OS=Mus musculus GN=Actn1 PE=1 SV=1	ACTN1_MOUSE	103072	1	4	4	44	0.128	LLETIDQLYLEYAK	K	R	0.997	2	1711.92	2601	503	516
Alpha-actinin-1 OS=Mus musculus GN=Actn1 PE=1 SV=1	ACTN1_MOUSE	103072	1	4	4	44	0.128	TINEVENQILTR	R	D	0.948	2	1429.76	1866	727	738
Alpha-actinin-1 OS=Mus musculus GN=Actn1 PE=1 SV=1	ACTN1_MOUSE	103072	1	4	4	44	0.128	VGWEQLLTTIAR	R	T	0.997	2	1386.77	2654.5	715	726
Alpha-actinin-4 OS=Mus musculus GN=Actn4 PE=1 SV=1	ACTN4_MOUSE	104980	0.89	0	0	40	0.0526	FAIQDISVEETSAK	R	E	0.997	2	1537.77	1976.5	154	167
Alpha-actinin-4 OS=Mus musculus GN=Actn4 PE=1 SV=1	ACTN4_MOUSE	104980	0.89	0	0	40	0.0526	LASDLLEWIR	R	R	0.997	2	1215.67	2543	302	311
Alpha-actinin-4 OS=Mus musculus GN=Actn4 PE=1 SV=1	ACTN4_MOUSE	104980	0.89	0	0	40	0.0526	TINEVENQILTR	R	D	0.948	2	1429.76	1866	747	758
Alpha-actinin-4 OS=Mus musculus GN=Actn4 PE=1 SV=1	ACTN4_MOUSE	104980	0.89	0	0	40	0.0526	VGWEQLLTTIAR	R	T	0.997	2	1386.77	2654.5	735	746
Alpha-enolase OS=Mus musculus GN=Eno1 PE=1 SV=3	ENOA_MOUSE	47141.7	1	8	14	77	0.286	AAVPSGASTGIYEALELR	R	D	0.997	2	1804.94	2264	33	50
Alpha-enolase OS=Mus musculus GN=Eno1 PE=1 SV=3	ENOA_MOUSE	47141.7	1	8	14	77	0.286	DATNVGDEGGFAPNILENK	K	E	0.995	2	1960.92	2155	203	221
Alpha-enolase OS=Mus musculus GN=Eno1 PE=1 SV=3	ENOA_MOUSE	47141.7	1	8	14	77	0.286	EIFDSRGNPTVEVDLYTAK	R	G	0.994	2	2111.02	1806	10	28
Alpha-enolase OS=Mus musculus GN=Eno1 PE=1 SV=3	ENOA_MOUSE	47141.7	1	8	14	77	0.286	FTASAGIQVVGDDLTVTNPK	K	R	0.995	2	2033.06	2138.5	307	326
Alpha-enolase OS=Mus musculus GN=Eno1 PE=1 SV=3	ENOA_MOUSE	47141.7	1	8	14	77	0.286	FTASAGIQVVGDDLTVTNPKR	K	I	0.993	2	2191.12	1960	307	327
Alpha-enolase OS=Mus musculus GN=Eno1 PE=1 SV=3	ENOA_MOUSE	47141.7	1	8	14	77	0.286	GNPTVEVDLYTAK	R	G	0.997	2	1406.72	1811	16	28
Alpha-enolase OS=Mus musculus GN=Eno1 PE=1 SV=3	ENOA_MOUSE	47141.7	1	8	14	77	0.286	GVSQAVEHINK	K	T	0.99	2	1181.63	1278	61	71
Alpha-enolase OS=Mus musculus GN=Eno1 PE=1 SV=3	ENOA_MOUSE	47141.7	1	8	14	77	0.286	SGKYDLDFK	R	S	0.984	2	1072.53	1471	254	262
Alpha-enolase OS=Mus musculus GN=Eno1 PE=1 SV=3	ENOA_MOUSE	47141.7	1	8	14	77	0.286	VNQIGSVTESLQACK	K	L	0.995	2	1634.81	1735.5	344	358
Alpha-enolase OS=Mus musculus GN=Eno1 PE=1 SV=3	ENOA_MOUSE	47141.7	1	8	14	77	0.286	YITPDQLADLYK	R	S	0.997	2	1439.74	2249.5	270	281
Anionic trypsin-2 OS=Mus musculus GN=Prss2 PE=2 SV=1	TRY2_MOUSE	26203	1	2	3	58	0.163	IIRHPNYNSWTLDNDIMLIK	K	L	0.992	2	2413.22	2238	93	112
Anionic trypsin-2 OS=Mus musculus GN=Prss2 PE=2 SV=1	TRY2_MOUSE	26203	1	2	3	58	0.163	LGEHNINVLEGNEQFVDSAK	R	I	0.997	2	2213.04	2022	73	92
Annexin A1 OS=Mus musculus GN=Anxa1 PE=1 SV=2	ANXA1_MOUSE	38735.7	1	5	6	21	0.194	DITSDTSGDFRK	K	A	0.993	2	1341.63	1388	167	178
Annexin A1 OS=Mus musculus GN=Anxa1 PE=1 SV=2	ANXA1_MOUSE	38735.7	1	5	6	21	0.194	FLENQEQEYVQAVK	R	S	0.997	2	1724.85	1839	13	26
Annexin A1 OS=Mus musculus GN=Anxa1 PE=1 SV=2	ANXA1_MOUSE	38735.7	1	5	6	21	0.194	GLGTDEDTLIEILTTR	K	S	0.997	2	1746.91	2721	129	144
Annexin A1 OS=Mus musculus GN=Anxa1 PE=1 SV=2	ANXA1_MOUSE	38735.7	1	5	6	21	0.194	GTDVNVFTTILTSR	K	S	0.997	2	1523.81	2458	215	228
Annexin A1 OS=Mus musculus GN=Anxa1 PE=1 SV=2	ANXA1_MOUSE	38735.7	1	5	6	21	0.194	TPAQFDADELR	K	G	0.997	2	1262.6	1672	114	124
Annexin A2 OS=Mus musculus GN=Anxa2 PE=1 SV=2	ANXA2_MOUSE	38678.1	1	3	3	11	0.121	GLGTDEDSLIEIICSR	K	T	0.997	2	1777.86	2543	120	135
Annexin A2 OS=Mus musculus GN=Anxa2 PE=1 SV=2	ANXA2_MOUSE	38678.1	1	3	3	11	0.121	GVDEVTIVNILTNR	K	S	0.965	2	1543.83	2539	50	63
Annexin A2 OS=Mus musculus GN=Anxa2 PE=1 SV=2	ANXA2_MOUSE	38678.1	1	3	3	11	0.121	TPAQYDASELK	K	A	0.995	2	1222.6	1442	105	115
Annexin A4 OS=Mus musculus GN=Anxa4 PE=2 SV=4	ANXA4_MOUSE	35917.6	1	1	1	2	0.0502	GAGTDEGCLIEILASR	K	T	0.997	2	1661.82	2416.5	101	116
Annexin A5 OS=Mus musculus GN=Anxa5 PE=1 SV=1	ANXA5_MOUSE	35754.2	1	4	5	39	0.144	GLGTDEDSILNLLTSR	K	S	0.997	2	1703.88	2683.5	28	43
Annexin A5 OS=Mus musculus GN=Anxa5 PE=1 SV=1	ANXA5_MOUSE	35754.2	1	4	5	39	0.144	GTVTDFPGFDGR	R	A	0.997	2	1268.59	1941	5	16
Annexin A5 OS=Mus musculus GN=Anxa5 PE=1 SV=1	ANXA5_MOUSE	35754.2	1	4	5	39	0.144	TPEELSAIK	R	Q	0.997	2	987.536	1509	116	124
Annexin A5 OS=Mus musculus GN=Anxa5 PE=1 SV=1	ANXA5_MOUSE	35754.2	1	4	5	39	0.144	VLTEIIASR	K	T	0.997	2	1001.6	1745	107	115
Annexin A6 OS=Mus musculus GN=Anxa6 PE=1 SV=3	ANXA6_MOUSE	75889.1	1	16	22	59	0.351	CLIEILASR	K	T	0.966	2	1074.6	2143	114	122
Annexin A6 OS=Mus musculus GN=Anxa6 PE=1 SV=3	ANXA6_MOUSE	75889.1	1	16	22	59	0.351	DAFVAIVQSVK	K	N	0.997	2	1176.66	2208	588	598
Annexin A6 OS=Mus musculus GN=Anxa6 PE=1 SV=3	ANXA6_MOUSE	75889.1	1	16	22	59	0.351	DLIEDLKYELTGK	K	F	0.997	2	1536.82	2599	69	81
Annexin A6 OS=Mus musculus GN=Anxa6 PE=1 SV=3	ANXA6_MOUSE	75889.1	1	16	22	59	0.351	DQAQEDAQVAAEILEIADTPSGDKTSLETR	R	F	0.992	2	3202.52	2605.5	517	546
Annexin A6 OS=Mus musculus GN=Anxa6 PE=1 SV=3	ANXA6_MOUSE	75889.1	1	16	22	59	0.351	ENDDVVSEDLVQQDVQDLYEAGELK	R	W	0.997	2	2850.32	2686.5	167	191
Annexin A6 OS=Mus musculus GN=Anxa6 PE=1 SV=3	ANXA6_MOUSE	75889.1	1	16	22	59	0.351	ESILELITSR	K	S	0.995	2	1160.65	2518	41	50
Annexin A6 OS=Mus musculus GN=Anxa6 PE=1 SV=3	ANXA6_MOUSE	75889.1	1	16	22	59	0.351	GIGTDEATIIDIVTHR	K	S	0.997	2	1710.9	2325	378	393
Annexin A6 OS=Mus musculus GN=Anxa6 PE=1 SV=3	ANXA6_MOUSE	75889.1	1	16	22	59	0.351	GSVHDFPEFDANQDAEALYTAMK	R	G	0.997	2	2556.13	2290	12	34
Annexin A6 OS=Mus musculus GN=Anxa6 PE=1 SV=3	ANXA6_MOUSE	75889.1	1	16	22	59	0.351	GTVCAANDFNPDADAK	K	A	0.997	2	1665.72	1537	355	370
Annexin A6 OS=Mus musculus GN=Anxa6 PE=1 SV=3	ANXA6_MOUSE	75889.1	1	16	22	59	0.351	ILISLATGNR	R	E	0.997	2	1057.64	1849	500	509
Annexin A6 OS=Mus musculus GN=Anxa6 PE=1 SV=3	ANXA6_MOUSE	75889.1	1	16	22	59	0.351	LIVNLMRPLAYCDAK	R	E	0.997	2	1777.93	2098	85	99
Annexin A6 OS=Mus musculus GN=Anxa6 PE=1 SV=3	ANXA6_MOUSE	75889.1	1	16	22	59	0.351	MLVVLLQGTR	K	E	0.997	2	1129.68	2118	157	166
Annexin A6 OS=Mus musculus GN=Anxa6 PE=1 SV=3	ANXA6_MOUSE	75889.1	1	16	22	59	0.351	SEIDLLNIR	R	R	0.997	2	1072.6	2121	630	638
Annexin A6 OS=Mus musculus GN=Anxa6 PE=1 SV=3	ANXA6_MOUSE	75889.1	1	16	22	59	0.351	SLEDALSSDTSGHFR	K	R	0.997	2	1621.75	1759	484	498
Annexin A6 OS=Mus musculus GN=Anxa6 PE=1 SV=3	ANXA6_MOUSE	75889.1	1	16	22	59	0.351	TLIEILATR	K	T	0.997	2	1029.63	2191	457	465
Annexin A6 OS=Mus musculus GN=Anxa6 PE=1 SV=3	ANXA6_MOUSE	75889.1	1	16	22	59	0.351	WGTDEAQFIYILGNR	K	S	0.997	2	1782.88	2554	192	206
AP-2 complex subunit mu OS=Mus musculus GN=Ap2m1 PE=1 SV=1	AP2M1_MOUSE	49655.7	0.981	1	1	1	0.0299	DIILPFRVIPLVR	K	E	0.979	2	1477.91	1664	282	294
AP-4 complex subunit sigma-1 OS=Mus musculus GN=Ap4s1 PE=2 SV=1	AP4S1_MOUSE	16818.1	0.993	1	1	1	0.0694	ILAPLLILDK	R	L	0.995	2	1080.74	2234	131	140
Aspartate aminotransferase, mitochondrial OS=Mus musculus GN=Got2 PE=1 SV=1	AATM_MOUSE	47412.3	1	3	4	5	0.086	ASAELALGENNEVLK	K	S	0.997	2	1557.81	1828	108	122
Aspartate aminotransferase, mitochondrial OS=Mus musculus GN=Got2 PE=1 SV=1	AATM_MOUSE	47412.3	1	3	4	5	0.086	FVTVQTISGTGALR	R	V	0.997	2	1449.81	1922	126	139
Aspartate aminotransferase, mitochondrial OS=Mus musculus GN=Got2 PE=1 SV=1	AATM_MOUSE	47412.3	1	3	4	5	0.086	VGASFLQR	R	F	0.99	2	877.489	1563	140	147
Aspartate--tRNA ligase, cytoplasmic OS=Mus musculus GN=Dars PE=2 SV=2	SYDC_MOUSE	57147.7	0.994	1	1	1	0.0399	LPLQLDDAIRPEVEGEEDGR	R	A	0.997	2	2252.1	2095	152	171
ATP synthase F(0) complex subunit B1, mitochondrial OS=Mus musculus GN=Atp5f1 PE=1 SV=1	AT5F1_MOUSE	28949.4	1	2	2	4	0.0781	HYLFDVQR	R	N	0.987	2	1077.55	1622	164	171
ATP synthase F(0) complex subunit B1, mitochondrial OS=Mus musculus GN=Atp5f1 PE=1 SV=1	AT5F1_MOUSE	28949.4	1	2	2	4	0.0781	NNIALALEVTYR	R	E	0.992	2	1377.74	2137	172	183
ATP synthase subunit alpha, mitochondrial OS=Mus musculus GN=Atp5a1 PE=1 SV=1	ATPA_MOUSE	59754.1	1	10	13	58	0.242	GMSLNLEPDNVGVVVFGNDK	K	L	0.992	2	2104.04	2488	104	123
ATP synthase subunit alpha, mitochondrial OS=Mus musculus GN=Atp5a1 PE=1 SV=1	ATPA_MOUSE	59754.1	1	10	13	58	0.242	HALIIYDDLSK	K	Q	0.997	2	1287.69	1784	306	316
ATP synthase subunit alpha, mitochondrial OS=Mus musculus GN=Atp5a1 PE=1 SV=1	ATPA_MOUSE	59754.1	1	10	13	58	0.242	HALIIYDDLSKQAVAYR	K	Q	0.974	2	1933.01	1757	306	322
ATP synthase subunit alpha, mitochondrial OS=Mus musculus GN=Atp5a1 PE=1 SV=1	ATPA_MOUSE	59754.1	1	10	13	58	0.242	ILGADTSVDLEETGR	R	V	0.997	2	1575.79	1873.5	59	73
ATP synthase subunit alpha, mitochondrial OS=Mus musculus GN=Atp5a1 PE=1 SV=1	ATPA_MOUSE	59754.1	1	10	13	58	0.242	LKEIVTNFLAGFEP	K	-	0.997	2	1577.86	2636.5	540	553
ATP synthase subunit alpha, mitochondrial OS=Mus musculus GN=Atp5a1 PE=1 SV=1	ATPA_MOUSE	59754.1	1	10	13	58	0.242	NVQAEEMVEFSSGLK	R	G	0.997	2	1668.78	2061	89	103
ATP synthase subunit alpha, mitochondrial OS=Mus musculus GN=Atp5a1 PE=1 SV=1	ATPA_MOUSE	59754.1	1	10	13	58	0.242	TGAIVDVPVGEELLGR	R	V	0.997	2	1624.89	2326	134	149
ATP synthase subunit alpha, mitochondrial OS=Mus musculus GN=Atp5a1 PE=1 SV=1	ATPA_MOUSE	59754.1	1	10	13	58	0.242	TGTAEMSSILEER	K	I	0.997	2	1423.67	1855	46	58
ATP synthase subunit alpha, mitochondrial OS=Mus musculus GN=Atp5a1 PE=1 SV=1	ATPA_MOUSE	59754.1	1	10	13	58	0.242	TSIAIDTIINQK	K	R	0.994	2	1316.74	1992	219	230
ATP synthase subunit alpha, mitochondrial OS=Mus musculus GN=Atp5a1 PE=1 SV=1	ATPA_MOUSE	59754.1	1	10	13	58	0.242	VVDALGNAIDGK	R	G	0.997	2	1171.63	1702	150	161
ATP synthase subunit beta, mitochondrial OS=Mus musculus GN=Atp5b PE=1 SV=2	ATPB_MOUSE	56301.2	1	10	14	55	0.263	AIAELGIYPAVDPLDSTSR	R	I	0.997	2	1988.03	2439	388	406
ATP synthase subunit beta, mitochondrial OS=Mus musculus GN=Atp5b PE=1 SV=2	ATPB_MOUSE	56301.2	1	10	14	55	0.263	FTQAGSEVSALLGR	R	I	0.997	2	1435.75	2084.5	311	324
ATP synthase subunit beta, mitochondrial OS=Mus musculus GN=Atp5b PE=1 SV=2	ATPB_MOUSE	56301.2	1	10	14	55	0.263	IMDPNIVGNEHYDVAR	R	G	0.997	2	1842.88	1732	407	422
ATP synthase subunit beta, mitochondrial OS=Mus musculus GN=Atp5b PE=1 SV=2	ATPB_MOUSE	56301.2	1	10	14	55	0.263	IMNVIGEPIDER	R	G	0.997	2	1385.71	1915	144	155
ATP synthase subunit beta, mitochondrial OS=Mus musculus GN=Atp5b PE=1 SV=2	ATPB_MOUSE	56301.2	1	10	14	55	0.263	IPVGPETLGR	K	I	0.994	2	1038.59	1648	134	143
ATP synthase subunit beta, mitochondrial OS=Mus musculus GN=Atp5b PE=1 SV=2	ATPB_MOUSE	56301.2	1	10	14	55	0.263	LVLEVAQHLGESTVR	R	T	0.997	2	1650.92	1897	95	109
ATP synthase subunit beta, mitochondrial OS=Mus musculus GN=Atp5b PE=1 SV=2	ATPB_MOUSE	56301.2	1	10	14	55	0.263	TIAMDGTEGLVR	R	G	0.997	2	1262.64	1781	110	121
ATP synthase subunit beta, mitochondrial OS=Mus musculus GN=Atp5b PE=1 SV=2	ATPB_MOUSE	56301.2	1	10	14	55	0.263	TVLIMELINNVAK	K	A	0.997	2	1457.84	2720.5	213	225
ATP synthase subunit beta, mitochondrial OS=Mus musculus GN=Atp5b PE=1 SV=2	ATPB_MOUSE	56301.2	1	10	14	55	0.263	VALTGLTVAEYFR	R	D	0.997	2	1439.79	2429.5	282	294
ATP synthase subunit beta, mitochondrial OS=Mus musculus GN=Atp5b PE=1 SV=2	ATPB_MOUSE	56301.2	1	10	14	55	0.263	VALVYGQMNEPPGAR	K	A	0.997	2	1601.81	1795	265	279
ATP synthase subunit d, mitochondrial OS=Mus musculus GN=Atp5h PE=1 SV=3	ATP5H_MOUSE	18750.1	1	2	2	2	0.18	LASLSEKPPAIDWAYYR	R	A	0.997	2	1980.02	2075	42	58
ATP synthase subunit d, mitochondrial OS=Mus musculus GN=Atp5h PE=1 SV=3	ATP5H_MOUSE	18750.1	1	2	2	2	0.18	SCAEFVSGSQLR	K	I	0.997	2	1341.61	1585	100	111
ATP synthase subunit e, mitochondrial OS=Mus musculus GN=Atp5i PE=1 SV=2	ATP5I_MOUSE	8236.2	0.996	1	1	1	0.169	ELAEAQDDSILK	R	-	0.994	2	1331.67	1689	60	71
ATP synthase subunit g, mitochondrial OS=Mus musculus GN=Atp5l PE=1 SV=1	ATP5L_MOUSE	11424.6	0.996	1	1	1	0.146	APSMVAAAVTYSKPR	K	L	0.996	2	1548.82	1594	12	26
ATP synthase subunit O, mitochondrial OS=Mus musculus GN=Atp5o PE=1 SV=1	ATPO_MOUSE	23364.4	1	2	2	3	0.0892	SLNDITKR	K	E	0.958	2	946.532	1269	91	98
ATP synthase subunit O, mitochondrial OS=Mus musculus GN=Atp5o PE=1 SV=1	ATPO_MOUSE	23364.4	1	2	2	3	0.0892	YATALYSAASK	R	E	0.997	2	1145.58	1488	41	51
ATP-citrate synthase OS=Mus musculus GN=Acly PE=1 SV=1	ACLY_MOUSE	119731	0.999	1	1	1	0.0128	SGGMSNELNNIISR	R	T	0.99	2	1491.72	1949	653	666
ATP-dependent RNA helicase A OS=Mus musculus GN=Dhx9 PE=1 SV=2	DHX9_MOUSE	149478	0.986	1	1	1	0.0116	ELDALDANDELTPLGR	R	I	0.971	2	1741.86	2220	840	855
Beta-2-microglobulin OS=Mus musculus GN=B2m PE=1 SV=2	B2MG_MOUSE	13779.1	0.899	1	1	1	0.0756	TPQIQVYSR	K	H	0.994	2	1091.58	1489	24	32
Bifunctional purine biosynthesis protein PURH OS=Mus musculus GN=Atic PE=1 SV=2	PUR9_MOUSE	64217.6	1	7	8	22	0.182	APSQLALFSVSDK	M	T	0.997	1	1362.73	2066	2	14
Bifunctional purine biosynthesis protein PURH OS=Mus musculus GN=Atic PE=1 SV=2	PUR9_MOUSE	64217.6	1	7	8	22	0.182	DVSELTGFPEMLGGR	R	V	0.997	2	1607.77	2516	50	64
Bifunctional purine biosynthesis protein PURH OS=Mus musculus GN=Atic PE=1 SV=2	PUR9_MOUSE	64217.6	1	7	8	22	0.182	EVSDGIVAPGYEEEALK	R	I	0.962	2	1805.88	1936	336	352
Bifunctional purine biosynthesis protein PURH OS=Mus musculus GN=Atic PE=1 SV=2	PUR9_MOUSE	64217.6	1	7	8	22	0.182	LSGVSVSSDAFFPFR	K	D	0.997	2	1615.81	2465	531	545
Bifunctional purine biosynthesis protein PURH OS=Mus musculus GN=Atic PE=1 SV=2	PUR9_MOUSE	64217.6	1	7	8	22	0.182	MSSFGDFVALSDICDVPTAK	R	I	0.997	2	2160	2564	312	331
Bifunctional purine biosynthesis protein PURH OS=Mus musculus GN=Atic PE=1 SV=2	PUR9_MOUSE	64217.6	1	7	8	22	0.182	SLASLGLSLVASGGTAK	R	A	0.997	2	1531.87	2392.5	23	39
Bifunctional purine biosynthesis protein PURH OS=Mus musculus GN=Atic PE=1 SV=2	PUR9_MOUSE	64217.6	1	7	8	22	0.182	VVVCNLYPFVK	R	T	0.989	2	1337.73	2148	98	108
Bone marrow proteoglycan OS=Mus musculus GN=Prg2 PE=1 SV=1	PRG2_MOUSE	24255.1	0.973	1	1	2	0.0538	GINQGQVWIGGR	R	I	0.997	2	1284.68	1742	152	163
Calcium-binding mitochondrial carrier protein Aralar1 OS=Mus musculus GN=Slc25a12 PE=1 SV=1	CMC1_MOUSE	74571.8	1	3	4	8	0.0783	FTLGSVAGAVGATAVYPIDLVK	R	T	0.997	2	2149.19	2693	330	351
Calcium-binding mitochondrial carrier protein Aralar1 OS=Mus musculus GN=Slc25a12 PE=1 SV=1	CMC1_MOUSE	74571.8	1	3	4	8	0.0783	IAPLAEGALPYNLAELQR	R	Q	0.997	2	1940.05	2415	292	309
Calcium-binding mitochondrial carrier protein Aralar1 OS=Mus musculus GN=Slc25a12 PE=1 SV=1	CMC1_MOUSE	74571.8	1	3	4	8	0.0783	YLGLYNDPNSNPK	R	I	0.993	2	1494.72	1719	43	55
Calnexin OS=Mus musculus GN=Canx PE=1 SV=1	CALX_MOUSE	67280.1	1	2	2	13	0.044	APVPTGEVYFADSFDR	K	G	0.997	2	1770.83	2197	63	78
Calnexin OS=Mus musculus GN=Canx PE=1 SV=1	CALX_MOUSE	67280.1	1	2	2	13	0.044	GSLSGWILSK	R	A	0.997	2	1047.58	2058	79	88
Calreticulin OS=Mus musculus GN=Calr PE=1 SV=1	CALR_MOUSE	47996.1	1	2	2	5	0.0865	EQFLDGDAWTNR	K	W	0.997	2	1452.64	1965	25	36
Calreticulin OS=Mus musculus GN=Calr PE=1 SV=1	CALR_MOUSE	47996.1	1	2	2	5	0.0865	KPEDWDEEMDGEWEPPVIQNPEYK	K	G	0.978	2	2960.29	2218	249	272
Carbonic anhydrase 1 OS=Mus musculus GN=Ca1 PE=2 SV=4	CAH1_MOUSE	28331	1	5	5	10	0.276	ADGLAILGVLMK	K	V	0.997	2	1200.7	2685.5	139	150
Carbonic anhydrase 1 OS=Mus musculus GN=Ca1 PE=2 SV=4	CAH1_MOUSE	28331	1	5	5	10	0.276	GLLSSAEGEPAVPVLSNHRPPQPLK	R	G	0.989	2	2594.36	1872	229	253
Carbonic anhydrase 1 OS=Mus musculus GN=Ca1 PE=2 SV=4	CAH1_MOUSE	28331	1	5	5	10	0.276	LYPIANGNNQSPIDIK	K	T	0.996	2	1757.91	2042	20	35
Carbonic anhydrase 1 OS=Mus musculus GN=Ca1 PE=2 SV=4	CAH1_MOUSE	28331	1	5	5	10	0.276	VGPANPSLQK	K	V	0.991	2	1010.56	1305	151	160
Carbonic anhydrase 1 OS=Mus musculus GN=Ca1 PE=2 SV=4	CAH1_MOUSE	28331	1	5	5	10	0.276	VLDALNSVK	K	T	0.985	2	958.557	1643	161	169
Carbonic anhydrase 2 OS=Mus musculus GN=Ca2 PE=1 SV=4	CAH2_MOUSE	29033	1	7	14	26	0.454	AVQQPDGLAVLGIFLK	K	I	0.997	2	1668.97	2736.5	133	148
Carbonic anhydrase 2 OS=Mus musculus GN=Ca2 PE=1 SV=4	CAH2_MOUSE	29033	1	7	14	26	0.454	GGPLSDSYR	K	L	0.964	2	951.453	1430	81	89
Carbonic anhydrase 2 OS=Mus musculus GN=Ca2 PE=1 SV=4	CAH2_MOUSE	29033	1	7	14	26	0.454	IGPASQGLQK	K	V	0.997	2	998.563	1303	149	158
Carbonic anhydrase 2 OS=Mus musculus GN=Ca2 PE=1 SV=4	CAH2_MOUSE	29033	1	7	14	26	0.454	QSPVDIDTATAQHDPALQPLLISYDK	R	A	0.997	2	2836.44	2250	28	53
Carbonic anhydrase 2 OS=Mus musculus GN=Ca2 PE=1 SV=4	CAH2_MOUSE	29033	1	7	14	26	0.454	SIVNNGHSFNVEFDDSQDNAVLK	K	G	0.992	2	2551.16	2082.5	58	80
Carbonic anhydrase 2 OS=Mus musculus GN=Ca2 PE=1 SV=4	CAH2_MOUSE	29033	1	7	14	26	0.454	TLNFNEEGDAEEAMVDNWRPAQPLK	R	N	0.99	2	2891.27	2205	227	251
Carbonic anhydrase 2 OS=Mus musculus GN=Ca2 PE=1 SV=4	CAH2_MOUSE	29033	1	7	14	26	0.454	VLEALHSIK	K	T	0.977	2	1009.6	1469	159	167
Cathelin-related antimicrobial peptide OS=Mus musculus GN=Camp PE=2 SV=1	CRAMP_MOUSE	19582.2	1	2	4	18	0.197	AVDDFNQQSLDTNLYR	R	L	0.997	2	1898.89	1984.5	39	54
Cathelin-related antimicrobial peptide OS=Mus musculus GN=Camp PE=2 SV=1	CRAMP_MOUSE	19582.2	1	2	4	18	0.197	LLDLDPEPQGDEDPDTPK	R	S	0.997	2	1993.92	1984.5	55	72
Cathepsin B OS=Mus musculus GN=Ctsb PE=1 SV=2	CATB_MOUSE	37279.9	1	2	3	4	0.0973	EQWSNCPTIGQIR	R	D	0.946	2	1589.74	1777	88	100
Cathepsin B OS=Mus musculus GN=Ctsb PE=1 SV=2	CATB_MOUSE	37279.9	1	2	3	4	0.0973	ILRGENHCGIESEIVAGIPR	K	T	0.997	2	2221.14	1799	312	331
CD177 antigen OS=Mus musculus GN=Cd177 PE=2 SV=1	CD177_MOUSE	87089.5	1	2	2	3	0.0294	TGPGLSVTSYTR	R	V	0.997	2	1238.64	1633	469	480
CD177 antigen OS=Mus musculus GN=Cd177 PE=2 SV=1	CD177_MOUSE	87089.5	1	2	2	3	0.0294	TGPGLSVVSYTR	R	V	0.997	2	1236.66	1742	92	103
Cell division control protein 42 homolog OS=Mus musculus GN=Cdc42 PE=1 SV=2	CDC42_MOUSE	21258.8	1	1	2	5	0.0681	TPFLLVGTQIDLR	K	D	0.997	2	1472.85	2469	108	120
Charged multivesicular body protein 4b OS=Mus musculus GN=Chmp4b PE=1 SV=2	CHM4B_MOUSE	24937.1	0.929	1	1	2	0.0491	GGPTPQEAIQR	K	L	0.996	2	1168.56	2635.5	18	28
Chitinase-like protein 3 OS=Mus musculus GN=Chil3 PE=1 SV=2	CHIL3_MOUSE	44460.3	1	4	5	43	0.276	HLFSVLVK	K	E	0.976	2	942.577	1727	153	160
Chitinase-like protein 3 OS=Mus musculus GN=Chil3 PE=1 SV=2	CHIL3_MOUSE	44460.3	1	4	5	43	0.276	IPELSQSLDYIQVMTYDLHDPK	K	D	0.973	2	2605.29	2616	197	218
Chitinase-like protein 3 OS=Mus musculus GN=Chil3 PE=1 SV=2	CHIL3_MOUSE	44460.3	1	4	5	43	0.276	LIVGFPAYGHTFILSDPSK	K	T	0.996	2	2062.1	2336	260	278
Chitinase-like protein 3 OS=Mus musculus GN=Chil3 PE=1 SV=2	CHIL3_MOUSE	44460.3	1	4	5	43	0.276	LLLTSTGAGIIDVIK	R	S	0.997	2	1513.92	2450	178	192
Chitinase-like protein 3 OS=Mus musculus GN=Chil3 PE=1 SV=2	CHIL3_MOUSE	44460.3	1	4	5	43	0.276	QYNFDGLNLDWQYPGSR	R	G	0.979	2	2073.93	2486	129	145
Chitinase-like protein 3 OS=Mus musculus GN=Chil3 PE=1 SV=2	CHIL3_MOUSE	44460.3	1	4	5	43	0.276	SADLNVDSIISYWK	K	D	0.997	2	1610.81	2596	238	251
Chitinase-like protein 3 OS=Mus musculus GN=Chil3 PE=1 SV=2	CHIL3_MOUSE	44460.3	1	4	5	43	0.276	TGIGAPTISTGPPGK	K	Y	0.997	2	1353.74	1618	279	293
Chitinase-like protein 4 OS=Mus musculus GN=Chil4 PE=1 SV=2	CHIL4_MOUSE	44977.1	0.973	0	0	3	0.144	IPELSQSLDYIQVMTYDLHDPK	K	N	0.973	2	2605.29	2616	197	218
Chitinase-like protein 4 OS=Mus musculus GN=Chil4 PE=1 SV=2	CHIL4_MOUSE	44977.1	0.973	0	0	3	0.144	LIVGFPAYGHTFILSDPSK	K	N	0.996	2	2062.1	2336	260	278
Chitinase-like protein 4 OS=Mus musculus GN=Chil4 PE=1 SV=2	CHIL4_MOUSE	44977.1	0.973	0	0	3	0.144	QYNFDGLNLDWQYPGSR	R	G	0.979	2	2073.93	2486	129	145
Chloride intracellular channel protein 1 OS=Mus musculus GN=Clic1 PE=1 SV=3	CLIC1_MOUSE	27013.6	1	6	9	43	0.448	EEFASTCPDDEEIELAYEQVAR	R	A	0.997	2	2601.13	2367	217	238
Chloride intracellular channel protein 1 OS=Mus musculus GN=Clic1 PE=1 SV=3	CLIC1_MOUSE	27013.6	1	6	9	43	0.448	FLDGNELTLADCNLLPK	K	L	0.997	2	1932.97	2469	167	183
Chloride intracellular channel protein 1 OS=Mus musculus GN=Clic1 PE=1 SV=3	CLIC1_MOUSE	27013.6	1	6	9	43	0.448	GVTFNVTTVDTK	K	R	0.995	2	1282.65	1771.5	38	49
Chloride intracellular channel protein 1 OS=Mus musculus GN=Clic1 PE=1 SV=3	CLIC1_MOUSE	27013.6	1	6	9	43	0.448	LAALNPESNTSGLDIFAK	K	F	0.997	2	1860.97	2289.5	96	113
Chloride intracellular channel protein 1 OS=Mus musculus GN=Clic1 PE=1 SV=3	CLIC1_MOUSE	27013.6	1	6	9	43	0.448	NSNPALNDNLEK	K	G	0.997	2	1328.64	1397	120	131
Chloride intracellular channel protein 1 OS=Mus musculus GN=Clic1 PE=1 SV=3	CLIC1_MOUSE	27013.6	1	6	9	43	0.448	VLDNYLTSPLPEEVDETSAEDEGISQR	K	K	0.997	2	3008.37	2306.5	139	165
Coactosin-like protein OS=Mus musculus GN=Cotl1 PE=1 SV=3	COTL1_MOUSE	15944.2	1	4	7	19	0.444	DDGSAVIWVTFR	R	Y	0.997	2	1365.68	2506	19	30
Coactosin-like protein OS=Mus musculus GN=Cotl1 PE=1 SV=3	COTL1_MOUSE	15944.2	1	4	7	19	0.444	ELEEDFIR	K	S	0.975	2	1050.51	1836	119	126
Coactosin-like protein OS=Mus musculus GN=Cotl1 PE=1 SV=3	COTL1_MOUSE	15944.2	1	4	7	19	0.444	FALITWIGEDVSGLQR	K	A	0.997	2	1804.96	2722	76	91
Coactosin-like protein OS=Mus musculus GN=Cotl1 PE=1 SV=3	COTL1_MOUSE	15944.2	1	4	7	19	0.444	YDGATIVPGDQGADYQHFIQQCTDDVR	R	L	0.988	2	3070.35	2125	31	57
Coagulation factor XIII A chain OS=Mus musculus GN=F13a1 PE=2 SV=3	F13A_MOUSE	83207.6	0.954	1	1	1	0.0164	LALETALMYGAK	R	K	0.997	2	1280.69	2140	493	504
Cofilin-1 OS=Mus musculus GN=Cfl1 PE=1 SV=3	COF1_MOUSE	18560.2	1	8	13	79	0.572	AVLFCLSEDK	K	K	0.995	2	1181.59	1969	35	44
Cofilin-1 OS=Mus musculus GN=Cfl1 PE=1 SV=3	COF1_MOUSE	18560.2	1	8	13	79	0.572	AVLFCLSEDKK	K	N	0.997	2	1309.68	1687	35	45
Cofilin-1 OS=Mus musculus GN=Cfl1 PE=1 SV=3	COF1_MOUSE	18560.2	1	8	13	79	0.572	EILVGDVGQTVDDPYTTFVK	K	M	0.997	2	2196.11	2392	54	73
Cofilin-1 OS=Mus musculus GN=Cfl1 PE=1 SV=3	COF1_MOUSE	18560.2	1	8	13	79	0.572	HELQANCYEEVK	K	D	0.997	2	1519.68	1329	133	144
Cofilin-1 OS=Mus musculus GN=Cfl1 PE=1 SV=3	COF1_MOUSE	18560.2	1	8	13	79	0.572	HELQANCYEEVKDR	K	C	0.956	2	1791.8	1290.5	133	146
Cofilin-1 OS=Mus musculus GN=Cfl1 PE=1 SV=3	COF1_MOUSE	18560.2	1	8	13	79	0.572	KEDLVFIFWAPENAPLK	K	S	0.997	2	2017.08	2552	96	112
Cofilin-1 OS=Mus musculus GN=Cfl1 PE=1 SV=3	COF1_MOUSE	18560.2	1	8	13	79	0.572	LGGSAVISLEGKPL	K	-	0.997	2	1340.78	2054	153	166
Cofilin-1 OS=Mus musculus GN=Cfl1 PE=1 SV=3	COF1_MOUSE	18560.2	1	8	13	79	0.572	NIILEEGKEILVGDVGQTVDDPYTTFVK	K	M	0.997	2	3094.57	2558	46	73
Cofilin-1 OS=Mus musculus GN=Cfl1 PE=1 SV=3	COF1_MOUSE	18560.2	1	8	13	79	0.572	YALYDATYETK	R	E	0.997	2	1337.63	1743	82	92
Complement component 1 Q subcomponent-binding protein, mitochondrial OS=Mus musculus GN=C1qbp PE=1 SV=1	C1QBP_MOUSE	31013.4	0.998	1	1	1	0.0719	AEEQEPERTSTPNFVVEVTK	K	T	0.997	2	2247.07	2204	152	171
Copine-1 OS=Mus musculus GN=Cpne1 PE=1 SV=1	CPNE1_MOUSE	58886	0.998	1	1	2	0.0168	SDPFLEFFR	K	Q	0.997	2	1157.56	2555.5	157	165
Coronin-1A OS=Mus musculus GN=Coro1a PE=1 SV=5	COR1A_MOUSE	50988.9	1	8	9	53	0.241	ATPEPSGTPSSDTVSR	R	L	0.997	2	1588.74	1320.5	417	432
Coronin-1A OS=Mus musculus GN=Coro1a PE=1 SV=5	COR1A_MOUSE	50988.9	1	8	9	53	0.241	DAGPLLISLK	R	D	0.997	2	1026.62	2220	384	393
Coronin-1A OS=Mus musculus GN=Coro1a PE=1 SV=5	COR1A_MOUSE	50988.9	1	8	9	53	0.241	DGALICTSCR	R	D	0.997	2	1152.51	1474	187	196
Coronin-1A OS=Mus musculus GN=Coro1a PE=1 SV=5	COR1A_MOUSE	50988.9	1	8	9	53	0.241	KCEPIAMTVPR	R	K	0.997	2	1301.67	1473.5	344	354
Coronin-1A OS=Mus musculus GN=Coro1a PE=1 SV=5	COR1A_MOUSE	50988.9	1	8	9	53	0.241	KSDLFQEDLYPPTAGPDPALTAEEWLGGR	R	D	0.997	2	3174.53	2633	355	383
Coronin-1A OS=Mus musculus GN=Coro1a PE=1 SV=5	COR1A_MOUSE	50988.9	1	8	9	53	0.241	LDRLEETVQAK	R	-	0.977	2	1301.71	1377	451	461
Coronin-1A OS=Mus musculus GN=Coro1a PE=1 SV=5	COR1A_MOUSE	50988.9	1	8	9	53	0.241	QVALWDTK	R	H	0.972	2	960.515	1708	246	253
Coronin-1A OS=Mus musculus GN=Coro1a PE=1 SV=5	COR1A_MOUSE	50988.9	1	8	9	53	0.241	VSQTTWDSGFCAVNPK	R	F	0.991	2	1796.83	1896	30	45
Coronin-7 OS=Mus musculus GN=Coro7 PE=2 SV=2	CORO7_MOUSE	100813	1	2	2	2	0.038	TECDIQDVEFAR	K	C	0.955	2	1482.65	1786	785	796
Coronin-7 OS=Mus musculus GN=Coro7 PE=2 SV=2	CORO7_MOUSE	100813	1	2	2	2	0.038	VPPGGLENVLTTPETVLTGHTEK	R	I	0.994	2	2390.25	2234	571	593
Costars family protein ABRACL OS=Mus musculus GN=Abracl PE=3 SV=1	ABRAL_MOUSE	9030.5	0.906	1	1	1	0.16	CANLFEALVGTLK	R	A	0.994	2	1435.76	2728	39	51
Cullin-associated NEDD8-dissociated protein 1 OS=Mus musculus GN=Cand1 PE=2 SV=2	CAND1_MOUSE	136337	1	1	1	3	0.00976	LGTLSALDILIK	K	N	0.997	2	1256.78	2554	668	679
Cytochrome b-c1 complex subunit 1, mitochondrial OS=Mus musculus GN=Uqcrc1 PE=1 SV=2	QCR1_MOUSE	52851.9	0.999	2	2	2	0.0396	RIPLAEWESR	R	I	0.959	2	1256.67	1677	423	432
Cytochrome b-c1 complex subunit 1, mitochondrial OS=Mus musculus GN=Uqcrc1 PE=1 SV=2	QCR1_MOUSE	52851.9	0.999	2	2	2	0.0396	TDLTDYLNR	R	H	0.97	2	1110.54	1932	214	222
Cytochrome c oxidase subunit 4 isoform 1, mitochondrial OS=Mus musculus GN=Cox4i1 PE=1 SV=2	COX41_MOUSE	19531	1	4	5	9	0.249	ADWSSLSR	K	D	0.954	2	921.442	1590	68	75
Cytochrome c oxidase subunit 4 isoform 1, mitochondrial OS=Mus musculus GN=Cox4i1 PE=1 SV=2	COX41_MOUSE	19531	1	4	5	9	0.249	ANPIQGFSAK	K	W	0.989	2	1032.55	1548	150	159
Cytochrome c oxidase subunit 4 isoform 1, mitochondrial OS=Mus musculus GN=Cox4i1 PE=1 SV=2	COX41_MOUSE	19531	1	4	5	9	0.249	IQFNESFAEMNR	R	G	0.997	2	1485.68	1959	84	95
Cytochrome c oxidase subunit 4 isoform 1, mitochondrial OS=Mus musculus GN=Cox4i1 PE=1 SV=2	COX41_MOUSE	19531	1	4	5	9	0.249	SEDYAFPTYADR	K	R	0.954	2	1434.62	1826	30	41
Cytochrome c oxidase subunit 6B1 OS=Mus musculus GN=Cox6b1 PE=1 SV=2	CX6B1_MOUSE	10071.5	1	2	2	5	0.279	IAEGTFPGKI	R	-	0.996	2	1032.57	1740	77	86
Cytochrome c oxidase subunit 6B1 OS=Mus musculus GN=Cox6b1 PE=1 SV=2	CX6B1_MOUSE	10071.5	1	2	2	5	0.279	SLCPVSWVSAWDDR	K	I	0.997	2	1678.75	2465	63	76
Cytochrome c oxidase subunit 7A2, mitochondrial OS=Mus musculus GN=Cox7a2 PE=1 SV=2	CX7A2_MOUSE	9291.5	0.998	1	1	1	0.12	GGASDALLYR	K	A	0.997	2	1022.53	1614	47	56
Cytochrome c, somatic OS=Mus musculus GN=Cycs PE=1 SV=2	CYC_MOUSE	11606	1	2	2	3	0.238	TGPNLHGLFGR	K	K	0.972	2	1168.62	1737	29	39
Cytochrome c, somatic OS=Mus musculus GN=Cycs PE=1 SV=2	CYC_MOUSE	11606	1	2	2	3	0.238	TGQAAGFSYTDANK	K	N	0.994	2	1430.65	1454	41	54
Cytochrome c1, heme protein, mitochondrial OS=Mus musculus GN=Cyc1 PE=1 SV=1	CY1_MOUSE	35328.4	0.954	1	1	3	0.0738	HGGEDYVFSLLTGYCEPPTGVSLR	R	E	0.997	2	2655.24	2543	205	228
Deoxynucleoside triphosphate triphosphohydrolase SAMHD1 OS=Mus musculus GN=Samhd1 PE=1 SV=2	SAMH1_MOUSE	72653.1	1	8	10	39	0.159	ADPYVEITGTAGK	K	K	0.997	2	1321.66	1711	405	417
Deoxynucleoside triphosphate triphosphohydrolase SAMHD1 OS=Mus musculus GN=Samhd1 PE=1 SV=2	SAMH1_MOUSE	72653.1	1	8	10	39	0.159	IAGSFLPFLDEDR	K	L	0.997	2	1479.75	2540	74	86
Deoxynucleoside triphosphate triphosphohydrolase SAMHD1 OS=Mus musculus GN=Samhd1 PE=1 SV=2	SAMH1_MOUSE	72653.1	1	8	10	39	0.159	IIDTPQFQR	R	L	0.997	2	1117.6	1614	136	144
Deoxynucleoside triphosphate triphosphohydrolase SAMHD1 OS=Mus musculus GN=Samhd1 PE=1 SV=2	SAMH1_MOUSE	72653.1	1	8	10	39	0.159	ISTAIDDMEAFTK	R	L	0.997	2	1441.69	2123	421	433
Deoxynucleoside triphosphate triphosphohydrolase SAMHD1 OS=Mus musculus GN=Samhd1 PE=1 SV=2	SAMH1_MOUSE	72653.1	1	8	10	39	0.159	LEDLGVSSLEER	R	K	0.997	2	1346.68	1867.5	87	98
Deoxynucleoside triphosphate triphosphohydrolase SAMHD1 OS=Mus musculus GN=Samhd1 PE=1 SV=2	SAMH1_MOUSE	72653.1	1	8	10	39	0.159	MIECIQQLSQSR	K	I	0.96	2	1492.72	1784	101	112
Deoxynucleoside triphosphate triphosphohydrolase SAMHD1 OS=Mus musculus GN=Samhd1 PE=1 SV=2	SAMH1_MOUSE	72653.1	1	8	10	39	0.159	NYGLVPEEDITFIK	K	E	0.997	2	1637.84	2344	257	270
Deoxynucleoside triphosphate triphosphohydrolase SAMHD1 OS=Mus musculus GN=Samhd1 PE=1 SV=2	SAMH1_MOUSE	72653.1	1	8	10	39	0.159	TWEPEDVCSFLENR	R	G	0.997	2	1781.78	2403	45	58
Destrin OS=Mus musculus GN=Dstn PE=1 SV=3	DEST_MOUSE	18522.1	0.954	1	1	2	0.0667	YALYDASFETK	R	E	0.997	2	1307.62	1902	82	92
Dihydropyrimidinase-related protein 2 OS=Mus musculus GN=Dpysl2 PE=1 SV=2	DPYL2_MOUSE	62277.9	0.91	1	1	1	0.0262	GLYDGPVCEVSVTPK	R	T	0.948	2	1620.79	1900	497	511
Dipeptidyl peptidase 3 OS=Mus musculus GN=Dpp3 PE=2 SV=2	DPP3_MOUSE	82899.7	1	1	1	4	0.0285	ALYEGYAAVTDAPPECFLTLR	R	D	0.997	2	2357.15	2516.5	639	659
DNA-(apurinic or apyrimidinic site) lyase OS=Mus musculus GN=Apex1 PE=1 SV=2	APEX1_MOUSE	35491.5	1	1	2	4	0.0599	KPLVLCGDLNVAHEEIDLR	R	N	0.997	2	2192.14	1938	202	220
Dolichyl-diphosphooligosaccharide--protein glycosyltransferase 48 kDa subunit OS=Mus musculus GN=Ddost PE=1 SV=2	OST48_MOUSE	49029.3	0.954	1	1	1	0.034	YSQTGNYELAVALSR	R	W	0.997	2	1672.82	2032	268	282
Dolichyl-diphosphooligosaccharide--protein glycosyltransferase subunit 1 OS=Mus musculus GN=Rpn1 PE=1 SV=1	RPN1_MOUSE	68529.4	1	2	2	5	0.0444	ASSFVLALEPELESR	R	L	0.997	2	1647.86	2372	67	81
Dolichyl-diphosphooligosaccharide--protein glycosyltransferase subunit 1 OS=Mus musculus GN=Rpn1 PE=1 SV=1	RPN1_MOUSE	68529.4	1	2	2	5	0.0444	NIQVDSPYDISR	K	A	0.997	2	1406.69	1785	381	392
Drebrin-like protein OS=Mus musculus GN=Dbnl PE=1 SV=2	DBNL_MOUSE	48698.7	1	2	2	2	0.0917	GYGPDGHFGMFPANYVELIE	R	-	0.997	2	2213.99	2713	417	436
Drebrin-like protein OS=Mus musculus GN=Dbnl PE=1 SV=2	DBNL_MOUSE	48698.7	1	2	2	2	0.0917	VAGTGEGGLEELVEELNSGK	R	V	0.985	2	1987.98	2556	42	61
EH domain-binding protein 1-like protein 1 OS=Mus musculus GN=Ehbp1l1 PE=1 SV=1	EH1L1_MOUSE	184830	0.992	1	1	1	0.0105	STGQPGQTMVPTPAPRLR	R	K	0.962	2	1863.9	1742	290	307
Elongation factor 1-alpha 1 OS=Mus musculus GN=Eef1a1 PE=1 SV=3	EF1A1_MOUSE	50114.2	1	6	8	32	0.221	DGSASGTTLLEALDCILPPTRPTDKPLR	K	L	0.989	2	2995.5	2588	220	247
Elongation factor 1-alpha 1 OS=Mus musculus GN=Eef1a1 PE=1 SV=3	EF1A1_MOUSE	50114.2	1	6	8	32	0.221	EHALLAYTLGVK	R	Q	0.995	2	1314.74	1862	135	146
Elongation factor 1-alpha 1 OS=Mus musculus GN=Eef1a1 PE=1 SV=3	EF1A1_MOUSE	50114.2	1	6	8	32	0.221	IGGIGTVPVGR	K	V	0.997	2	1025.61	1656	256	266
Elongation factor 1-alpha 1 OS=Mus musculus GN=Eef1a1 PE=1 SV=3	EF1A1_MOUSE	50114.2	1	6	8	32	0.221	LPLQDVYK	R	I	0.99	2	975.551	1717	248	255
Elongation factor 1-alpha 1 OS=Mus musculus GN=Eef1a1 PE=1 SV=3	EF1A1_MOUSE	50114.2	1	6	8	32	0.221	SGDAAIVDMVPGKPMCVESFSDYPPLGR	K	F	0.987	2	2995.4	2366	396	423
Elongation factor 1-alpha 1 OS=Mus musculus GN=Eef1a1 PE=1 SV=3	EF1A1_MOUSE	50114.2	1	6	8	32	0.221	THINIVVIGHVDSGK	K	S	0.961	2	1588.88	1568	6	20
Elongation factor 1-beta OS=Mus musculus GN=Eef1b PE=1 SV=5	EF1B_MOUSE	24694.1	1	1	1	3	0.0667	TPAGLQVLNDYLADK	K	S	0.997	2	1617.85	2343	8	22
Elongation factor 1-gamma OS=Mus musculus GN=Eef1g PE=1 SV=3	EF1G_MOUSE	50061.3	0.944	1	1	1	0.0297	ALIAAQYSGAQVR	K	V	0.997	2	1347.74	1650	18	30
Elongation factor 2 OS=Mus musculus GN=Eef2 PE=1 SV=2	EF2_MOUSE	95316	1	7	9	25	0.105	CLYASVLTAQPR	R	L	0.993	2	1378.71	1887	728	739
Elongation factor 2 OS=Mus musculus GN=Eef2 PE=1 SV=2	EF2_MOUSE	95316	1	7	9	25	0.105	EGIPALDNFLDKL	K	-	0.963	2	1444.77	2726	846	858
Elongation factor 2 OS=Mus musculus GN=Eef2 PE=1 SV=2	EF2_MOUSE	95316	1	7	9	25	0.105	ETVSEESNVLCLSK	R	S	0.997	2	1594.76	1786	581	594
Elongation factor 2 OS=Mus musculus GN=Eef2 PE=1 SV=2	EF2_MOUSE	95316	1	7	9	25	0.105	IWCFGPDGTGPNILTDITK	K	G	0.997	2	2106.02	2625.5	649	667
Elongation factor 2 OS=Mus musculus GN=Eef2 PE=1 SV=2	EF2_MOUSE	95316	1	7	9	25	0.105	TFCQLILDPIFK	R	V	0.997	2	1494.8	2619	288	299
Elongation factor 2 OS=Mus musculus GN=Eef2 PE=1 SV=2	EF2_MOUSE	95316	1	7	9	25	0.105	VFSGVVSTGLK	R	V	0.996	2	1093.63	1709.5	416	426
Elongation factor 2 OS=Mus musculus GN=Eef2 PE=1 SV=2	EF2_MOUSE	95316	1	7	9	25	0.105	YEWDVAEAR	K	K	0.991	2	1138.52	1765.5	639	647
Elongation factor Tu, mitochondrial OS=Mus musculus GN=Tufm PE=1 SV=1	EFTU_MOUSE	49508.9	0.926	1	1	1	0.0265	AEAGDNLGALVR	R	G	0.995	2	1185.62	1737	316	327
Endoplasmic reticulum aminopeptidase 1 OS=Mus musculus GN=Erap1 PE=2 SV=2	ERAP1_MOUSE	106603	1	2	2	2	0.0301	ASLINNAFQLVSIEK	R	L	0.997	2	1646.91	2474	626	640
Endoplasmic reticulum aminopeptidase 1 OS=Mus musculus GN=Erap1 PE=2 SV=2	ERAP1_MOUSE	106603	1	2	2	2	0.0301	ILAATQFEPTAAR	R	M	0.997	2	1388.75	1791	165	177
Endoplasmin OS=Mus musculus GN=Hsp90b1 PE=1 SV=2	ENPL_MOUSE	92478.6	1	13	18	47	0.233	DISTNYYASQK	K	K	0.992	2	1289.6	1501	672	682
Endoplasmin OS=Mus musculus GN=Hsp90b1 PE=1 SV=2	ENPL_MOUSE	92478.6	1	13	18	47	0.233	EEASDYLELDTIK	K	N	0.992	2	1525.73	2115	253	265
Endoplasmin OS=Mus musculus GN=Hsp90b1 PE=1 SV=2	ENPL_MOUSE	92478.6	1	13	18	47	0.233	EEEAIQLDGLNASQIR	R	E	0.997	2	1785.9	2041	52	67
Endoplasmin OS=Mus musculus GN=Hsp90b1 PE=1 SV=2	ENPL_MOUSE	92478.6	1	13	18	47	0.233	ELISNASDALDK	R	I	0.997	2	1275.64	1678	103	114
Endoplasmin OS=Mus musculus GN=Hsp90b1 PE=1 SV=2	ENPL_MOUSE	92478.6	1	13	18	47	0.233	FQSSHHSTDITSLDQYVER	R	M	0.993	2	2251.03	1686	512	530
Endoplasmin OS=Mus musculus GN=Hsp90b1 PE=1 SV=2	ENPL_MOUSE	92478.6	1	13	18	47	0.233	GVVDSDDLPLNVSR	K	E	0.997	2	1485.75	1964	435	448
Endoplasmin OS=Mus musculus GN=Hsp90b1 PE=1 SV=2	ENPL_MOUSE	92478.6	1	13	18	47	0.233	GYEVIYLTEPVDEYCIQALPEFDGKR	K	F	0.997	2	3105.48	2501	562	587
Endoplasmin OS=Mus musculus GN=Hsp90b1 PE=1 SV=2	ENPL_MOUSE	92478.6	1	13	18	47	0.233	KYSQFINFPIYVWSSK	R	T	0.959	2	2008.02	2414	270	285
Endoplasmin OS=Mus musculus GN=Hsp90b1 PE=1 SV=2	ENPL_MOUSE	92478.6	1	13	18	47	0.233	LISLTDENALAGNEELTVK	R	I	0.997	2	2030.07	2192	117	135
Endoplasmin OS=Mus musculus GN=Hsp90b1 PE=1 SV=2	ENPL_MOUSE	92478.6	1	13	18	47	0.233	SGTSEFLNK	K	M	0.988	2	982.484	1403.5	169	177
Endoplasmin OS=Mus musculus GN=Hsp90b1 PE=1 SV=2	ENPL_MOUSE	92478.6	1	13	18	47	0.233	SGYLLPDTK	R	A	0.988	2	993.525	1652	725	733
Endoplasmin OS=Mus musculus GN=Hsp90b1 PE=1 SV=2	ENPL_MOUSE	92478.6	1	13	18	47	0.233	TDDEVVQREEEAIQLDGLNASQIR	R	E	0.989	2	2728.34	2159	44	67
Endoplasmin OS=Mus musculus GN=Hsp90b1 PE=1 SV=2	ENPL_MOUSE	92478.6	1	13	18	47	0.233	TETVEEPLEEDEAAK	K	E	0.997	2	1689.77	1572	286	300
Endoplasmin OS=Mus musculus GN=Hsp90b1 PE=1 SV=2	ENPL_MOUSE	92478.6	1	13	18	47	0.233	YSQFINFPIYVWSSK	K	T	0.997	2	1878.94	2698	271	285
Enoyl-CoA delta isomerase 1, mitochondrial OS=Mus musculus GN=Eci1 PE=1 SV=2	ECI1_MOUSE	32251.5	0.954	1	2	5	0.0519	ALQLGTLFSPAEALK	R	V	0.997	2	1558.88	2495	192	206
Eosinophil cationic protein 1 OS=Mus musculus GN=Ear1 PE=2 SV=1	ECP1_MOUSE,ECP2_MOUSE	17295.8	0.954	1	1	3	0.123	TPQDSPMYPVVPVHLDGTF	R	-	0.997	2	2100.01	2512	137	155
Epiplakin OS=Mus musculus GN=Eppk1 PE=1 SV=2	EPIPL_MOUSE	724639	0.999	1	1	1	0.0026	LLDAQLATGGLICPARR	R	F	0.992	2	1710.86	1695	401	417
Eukaryotic translation initiation factor 3 subunit A OS=Mus musculus GN=Eif3a PE=1 SV=5	EIF3A_MOUSE	161942	0.974	1	1	1	0.00967	TLSFGSDLNYATR	R	E	0.964	2	1444.71	1953	490	502
Extended synaptotagmin-1 OS=Mus musculus GN=Esyt1 PE=1 SV=2	ESYT1_MOUSE	121556	1	4	4	6	0.0678	LLAETVAPAVR	K	G	0.997	2	1139.68	1695	150	160
Extended synaptotagmin-1 OS=Mus musculus GN=Esyt1 PE=1 SV=2	ESYT1_MOUSE	121556	1	4	4	6	0.0678	LLVPLVPDLQDVAQLR	R	S	0.991	2	1789.06	2723	298	313
Extended synaptotagmin-1 OS=Mus musculus GN=Esyt1 PE=1 SV=2	ESYT1_MOUSE	121556	1	4	4	6	0.0678	LTPRPTAAELEEVLQVNSLIQTQK	R	S	0.992	2	2679.46	2398	755	778
Extended synaptotagmin-1 OS=Mus musculus GN=Esyt1 PE=1 SV=2	ESYT1_MOUSE	121556	1	4	4	6	0.0678	VLQAGVLDNWYPLQGGQGQVHLR	K	L	0.986	2	2549.33	2263	413	435
Ezrin OS=Mus musculus GN=Ezr PE=1 SV=3	EZRI_MOUSE	69408.8	1	4	4	32	0.137	APDFVFYAPR	K	L	0.997	2	1182.59	2119	264	273
Ezrin OS=Mus musculus GN=Ezr PE=1 SV=3	EZRI_MOUSE	69408.8	1	4	4	32	0.137	DGILSDEIYCPPETAVLLGSYAVQAK	K	F	0.965	2	2810.38	2725	108	133
Ezrin OS=Mus musculus GN=Ezr PE=1 SV=3	EZRI_MOUSE	69408.8	1	4	4	32	0.137	IGFPWSEIR	K	N	0.997	2	1104.58	2293	238	246
Ezrin OS=Mus musculus GN=Ezr PE=1 SV=3	EZRI_MOUSE	69408.8	1	4	4	32	0.137	QAQDQIKSQEQLAAELAEYTAK	R	I	0.989	2	2479.18	2099.5	406	427
Ezrin OS=Mus musculus GN=Ezr PE=1 SV=3	EZRI_MOUSE	69408.8	1	4	4	32	0.137	QLLTLSNELSQAR	R	D	0.97	2	1472.81	1985	530	542
Ezrin OS=Mus musculus GN=Ezr PE=1 SV=3	EZRI_MOUSE	69408.8	1	4	4	32	0.137	SQEQLAAELAEYTAK	K	I	0.997	2	1652.8	2099.5	413	427
F-actin-capping protein subunit alpha-1 OS=Mus musculus GN=Capza1 PE=1 SV=4	CAZA1_MOUSE	32939.9	0.998	1	1	1	0.035	LLLNNDNLLR	R	E	0.997	2	1197.7	2005	38	47
F-actin-capping protein subunit beta OS=Mus musculus GN=Capzb PE=1 SV=3	CAPZB_MOUSE	31346.5	1	2	2	9	0.0686	DYLLCDYNR	K	D	0.971	2	1231.54	1881	58	66
F-actin-capping protein subunit beta OS=Mus musculus GN=Capzb PE=1 SV=3	CAPZB_MOUSE	31346.5	1	2	2	9	0.0686	STLNEIYFGK	R	T	0.997	2	1171.6	1894	226	235
Ferritin light chain 1 OS=Mus musculus GN=Ftl1 PE=1 SV=2	FRIL1_MOUSE	20802.9	1	2	2	3	0.213	NLNQALLDLHALGSAR	K	T	0.976	2	1706.92	2135.5	106	121
Ferritin light chain 1 OS=Mus musculus GN=Ftl1 PE=1 SV=2	FRIL1_MOUSE	20802.9	1	2	2	3	0.213	VAGPQPAQTGAPQGSLGEYLFER	R	L	0.997	2	2373.18	2186	155	177
Filamin-A OS=Mus musculus GN=Flna PE=1 SV=5	FLNA_MOUSE	281212	1	24	30	92	0.174	AEVGVPAEFGIWTR	R	E	0.997	2	1531.79	2331	2251	2264
Filamin-A OS=Mus musculus GN=Flna PE=1 SV=5	FLNA_MOUSE	281212	1	24	30	92	0.174	ANLPQSFQVDTSK	R	A	0.997	2	1434.72	1724.5	1465	1477
Filamin-A OS=Mus musculus GN=Flna PE=1 SV=5	FLNA_MOUSE	281212	1	24	30	92	0.174	ASGPGLNTTGVPASLPVEFTIDAK	K	D	0.997	2	2342.22	2418.5	1550	1573
Filamin-A OS=Mus musculus GN=Flna PE=1 SV=5	FLNA_MOUSE	281212	1	24	30	92	0.174	AWGPGLEGGIVGK	R	S	0.997	2	1240.67	1955	581	593
Filamin-A OS=Mus musculus GN=Flna PE=1 SV=5	FLNA_MOUSE	281212	1	24	30	92	0.174	EAGAGGLAIAVEGPSK	R	A	0.995	2	1426.75	1784	2265	2280
Filamin-A OS=Mus musculus GN=Flna PE=1 SV=5	FLNA_MOUSE	281212	1	24	30	92	0.174	EEGPYEVEVTYDGVPVPGSPFPLEAVAPTKPSK	R	V	0.977	2	3486.68	2455	1037	1069
Filamin-A OS=Mus musculus GN=Flna PE=1 SV=5	FLNA_MOUSE	281212	1	24	30	92	0.174	FGGEHVPNSPFQVTALAGDQPTVQTPLR	R	S	0.996	2	2963.5	2203	1726	1753
Filamin-A OS=Mus musculus GN=Flna PE=1 SV=5	FLNA_MOUSE	281212	1	24	30	92	0.174	FNEEHIPDSPFVVPVASPSGDAR	K	R	0.963	2	2468.17	2153	2311	2333
Filamin-A OS=Mus musculus GN=Flna PE=1 SV=5	FLNA_MOUSE	281212	1	24	30	92	0.174	GAGTGGLGLAVEGPSEAK	R	M	0.997	2	1570.81	1736.5	1382	1399
Filamin-A OS=Mus musculus GN=Flna PE=1 SV=5	FLNA_MOUSE	281212	1	24	30	92	0.174	IANLQTDLSDGLR	R	L	0.997	2	1415.75	1948.5	64	76
Filamin-A OS=Mus musculus GN=Flna PE=1 SV=5	FLNA_MOUSE	281212	1	24	30	92	0.174	IVSPSGAAVPCKVEPGLGADNSVVR	K	F	0.989	2	2479.3	1761	1008	1032
Filamin-A OS=Mus musculus GN=Flna PE=1 SV=5	FLNA_MOUSE	281212	1	24	30	92	0.174	KNGQHVASSPIPVVISQSEIGDASR	K	V	0.991	2	2578.31	1876	2025	2049
Filamin-A OS=Mus musculus GN=Flna PE=1 SV=5	FLNA_MOUSE	281212	1	24	30	92	0.174	LIALLEVLSQK	R	K	0.997	2	1227.76	2597.5	77	87
Filamin-A OS=Mus musculus GN=Flna PE=1 SV=5	FLNA_MOUSE	281212	1	24	30	92	0.174	LLGWIQNK	R	L	0.989	2	971.567	1895	172	179
Filamin-A OS=Mus musculus GN=Flna PE=1 SV=5	FLNA_MOUSE	281212	1	24	30	92	0.174	LPQLPITNFSR	K	D	0.997	2	1285.73	2167	180	190
Filamin-A OS=Mus musculus GN=Flna PE=1 SV=5	FLNA_MOUSE	281212	1	24	30	92	0.174	LQVEPAVDTSGVQCYGPGIEGQGVFR	K	E	0.997	2	2763.34	2215	1247	1272
Filamin-A OS=Mus musculus GN=Flna PE=1 SV=5	FLNA_MOUSE	281212	1	24	30	92	0.174	LSPFMADIR	R	E	0.997	2	1049.54	1978.5	656	664
Filamin-A OS=Mus musculus GN=Flna PE=1 SV=5	FLNA_MOUSE	281212	1	24	30	92	0.174	LVSNHSLHETSSVFVDSLTK	R	V	0.997	2	2201.11	1748	2521	2540
Filamin-A OS=Mus musculus GN=Flna PE=1 SV=5	FLNA_MOUSE	281212	1	24	30	92	0.174	SAGQGEVLVYVEDPAGHQEEAK	R	V	0.997	2	2314.08	1778.5	310	331
Filamin-A OS=Mus musculus GN=Flna PE=1 SV=5	FLNA_MOUSE	281212	1	24	30	92	0.174	SPFEVYVDK	K	S	0.997	2	1083.54	1805	368	376
Filamin-A OS=Mus musculus GN=Flna PE=1 SV=5	FLNA_MOUSE	281212	1	24	30	92	0.174	SPFSVGVSPSLDLSK	K	I	0.997	2	1519.8	2149	959	973
Filamin-A OS=Mus musculus GN=Flna PE=1 SV=5	FLNA_MOUSE	281212	1	24	30	92	0.174	VGSAADIPINISETDLSLLTATVVPPSGR	K	E	0.99	2	2894.54	2730	1965	1993
Filamin-A OS=Mus musculus GN=Flna PE=1 SV=5	FLNA_MOUSE	281212	1	24	30	92	0.174	VNQPASFAVSLNGAK	K	G	0.997	2	1503.78	1877	2347	2361
Filamin-A OS=Mus musculus GN=Flna PE=1 SV=5	FLNA_MOUSE	281212	1	24	30	92	0.174	VTAQGPGLEPSGNIANK	K	T	0.967	2	1653.84	1498	384	400
Filamin-A OS=Mus musculus GN=Flna PE=1 SV=5	FLNA_MOUSE	281212	1	24	30	92	0.174	YGGDEIPFSPYR	K	V	0.997	2	1400.65	2034	1622	1633
Filamin-A OS=Mus musculus GN=Flna PE=1 SV=5	FLNA_MOUSE	281212	1	24	30	92	0.174	YGGQPVPNFPSK	K	L	0.997	2	1290.65	1635	1235	1246
Flavin reductase (NADPH) OS=Mus musculus GN=Blvrb PE=2 SV=3	BLVRB_MOUSE	22196.7	1	3	3	6	0.267	IAIFGATGR	K	T	0.994	2	905.52	1771.5	6	14
Flavin reductase (NADPH) OS=Mus musculus GN=Blvrb PE=2 SV=3	BLVRB_MOUSE	22196.7	1	3	3	6	0.267	LPSEGPQPAHVVVGDVR	R	Q	0.994	2	1757.92	1560	40	56
Flavin reductase (NADPH) OS=Mus musculus GN=Blvrb PE=2 SV=3	BLVRB_MOUSE	22196.7	1	3	3	6	0.267	TVAGQEAVIVLLGTGNDLSPTTVMSEGTR	K	N	0.988	2	2918.47	2686	64	92
Fructose-bisphosphate aldolase A OS=Mus musculus GN=Aldoa PE=1 SV=2	ALDOA_MOUSE	39356.5	1	6	9	31	0.234	ALANSLACQGK	R	Y	0.997	2	1132.58	1362	332	342
Fructose-bisphosphate aldolase A OS=Mus musculus GN=Aldoa PE=1 SV=2	ALDOA_MOUSE	39356.5	1	6	9	31	0.234	ALANSLACQGKYTPSGQSGAAASESLFISNHAY	R	-	0.99	2	3387.54	2019.5	332	364
Fructose-bisphosphate aldolase A OS=Mus musculus GN=Aldoa PE=1 SV=2	ALDOA_MOUSE	39356.5	1	6	9	31	0.234	FSNEEIAMATVTALR	K	R	0.997	2	1652.83	2301	244	258
Fructose-bisphosphate aldolase A OS=Mus musculus GN=Aldoa PE=1 SV=2	ALDOA_MOUSE	39356.5	1	6	9	31	0.234	GILAADESTGSIAK	K	R	0.997	2	1332.7	1642	29	42
Fructose-bisphosphate aldolase A OS=Mus musculus GN=Aldoa PE=1 SV=2	ALDOA_MOUSE	39356.5	1	6	9	31	0.234	GVVPLAGTNGETTTQGLDGLSER	K	C	0.997	2	2273.13	2052.5	112	134
Fructose-bisphosphate aldolase A OS=Mus musculus GN=Aldoa PE=1 SV=2	ALDOA_MOUSE	39356.5	1	6	9	31	0.234	YTPSGQSGAAASESLFISNHAY	K	-	0.997	2	2258.04	2019.5	343	364
Ganglioside GM2 activator OS=Mus musculus GN=Gm2a PE=1 SV=2	SAP3_MOUSE	20824.7	0.93	1	1	2	0.114	SLTIQPDPIVVPGDVVVSLEGK	K	T	0.996	2	2262.26	2639.5	50	71
Gelsolin OS=Mus musculus GN=Gsn PE=1 SV=3	GELS_MOUSE	85941.9	0.998	1	1	1	0.0282	SQHVQVEEGSEPDAFWEALGGK	R	T	0.989	2	2400.11	2161	625	646
Glucose-6-phosphate isomerase OS=Mus musculus GN=Gpi PE=1 SV=4	G6PI_MOUSE	62768.8	0.992	1	1	1	0.0305	TLASLSPETSLFIIASK	K	T	0.963	2	1777.99	2532	195	211
Glutamate dehydrogenase 1, mitochondrial OS=Mus musculus GN=Glud1 PE=1 SV=1	DHE3_MOUSE	61338.4	1	1	1	2	0.0376	IIAEGANGPTTPEADKIFLER	K	N	0.997	2	2243.16	1931.5	400	420
Glutathione peroxidase 1 OS=Mus musculus GN=Gpx1 PE=1 SV=2	GPX1_MOUSE	22329.9	1	2	3	4	0.179	TIDIEPDIETLLSQQSGNS	R	-	0.997	2	2060	2740	183	201
Glutathione peroxidase 1 OS=Mus musculus GN=Gpx1 PE=1 SV=2	GPX1_MOUSE	22329.9	1	2	3	4	0.179	YVRPGGGFEPNFTLFEK	K	C	0.991	2	1958.96	2134	96	112
Glutathione S-transferase P 1 OS=Mus musculus GN=Gstp1 PE=1 SV=2	GSTP1_MOUSE	23610.1	1	3	3	24	0.31	ALPGHLKPFETLLSQNQGGK	K	A	0.991	2	2135.16	1883	122	141
Glutathione S-transferase P 1 OS=Mus musculus GN=Gstp1 PE=1 SV=2	GSTP1_MOUSE	23610.1	1	3	3	24	0.31	FEDGDLTLYQSNAILR	K	H	0.997	2	1854.92	2246	56	71
Glutathione S-transferase P 1 OS=Mus musculus GN=Gstp1 PE=1 SV=2	GSTP1_MOUSE	23610.1	1	3	3	24	0.31	PPYTIVYFPVR	M	G	0.997	1	1351.74	2278.5	2	12
Glutathione S-transferase P 1 OS=Mus musculus GN=Gstp1 PE=1 SV=2	GSTP1_MOUSE	23610.1	1	3	3	24	0.31	YVTLIYTNYENGK	K	N	0.948	2	1577.78	1944	104	116
Glutathione S-transferase P 1 OS=Mus musculus GN=Gstp1 PE=1 SV=2	GSTP1_MOUSE	23610.1	1	3	3	24	0.31	YVTLIYTNYENGKNDYVK	K	A	0.99	2	2198.07	1925	104	121
Glyceraldehyde-3-phosphate dehydrogenase OS=Mus musculus GN=Gapdh PE=1 SV=2	G3P_MOUSE	35810.1	1	8	12	95	0.414	GAAQNIIPASTGAAK	R	A	0.997	2	1369.74	1515	199	213
Glyceraldehyde-3-phosphate dehydrogenase OS=Mus musculus GN=Gapdh PE=1 SV=2	G3P_MOUSE	35810.1	1	8	12	95	0.414	IVSNASCTTNCLAPLAK	K	V	0.997	2	1819.9	1703	144	160
Glyceraldehyde-3-phosphate dehydrogenase OS=Mus musculus GN=Gapdh PE=1 SV=2	G3P_MOUSE	35810.1	1	8	12	95	0.414	LISWYDNEYGYSNR	K	V	0.997	2	1779.8	2059	308	321
Glyceraldehyde-3-phosphate dehydrogenase OS=Mus musculus GN=Gapdh PE=1 SV=2	G3P_MOUSE	35810.1	1	8	12	95	0.414	LTGMAFRVPTPNVSVVDLTCR	K	L	0.997	2	2334.19	2023	226	246
Glyceraldehyde-3-phosphate dehydrogenase OS=Mus musculus GN=Gapdh PE=1 SV=2	G3P_MOUSE	35810.1	1	8	12	95	0.414	LVINGKPITIFQER	K	D	0.963	2	1628.94	1970	65	78
Glyceraldehyde-3-phosphate dehydrogenase OS=Mus musculus GN=Gapdh PE=1 SV=2	G3P_MOUSE	35810.1	1	8	12	95	0.414	VIHDNFGIVEGLMTTVHAITATQK	K	T	0.997	2	2597.33	2605	161	184
Glyceraldehyde-3-phosphate dehydrogenase OS=Mus musculus GN=Gapdh PE=1 SV=2	G3P_MOUSE	35810.1	1	8	12	95	0.414	VPTPNVSVVDLTCR	R	L	0.997	2	1556.81	2023	233	246
Glyceraldehyde-3-phosphate dehydrogenase OS=Mus musculus GN=Gapdh PE=1 SV=2	G3P_MOUSE	35810.1	1	8	12	95	0.414	VVDLMAYMASK	R	-	0.997	2	1227.61	2217	322	332
Glyceraldehyde-3-phosphate dehydrogenase OS=Mus musculus GN=Gapdh PE=1 SV=2	G3P_MOUSE	35810.1	1	8	12	95	0.414	VVDLMAYMASKE	R	-	0.993	2	1356.65	2268	322	333
Glyceraldehyde-3-phosphate dehydrogenase OS=Mus musculus GN=Gapdh PE=1 SV=2	G3P_MOUSE	35810.1	1	8	12	95	0.414	WGEAGAEYVVESTGVFTTMEK	K	A	0.997	2	2291.05	2509	85	105
Glycerol-3-phosphate dehydrogenase, mitochondrial OS=Mus musculus GN=Gpd2 PE=1 SV=2	GPDM_MOUSE	80955.1	0.996	1	1	1	0.0206	LAFLNVQAAEEALPR	R	I	0.997	2	1641.9	2397	558	572
Glyoxalase domain-containing protein 4 OS=Mus musculus GN=Glod4 PE=1 SV=1	GLOD4_MOUSE	33317.4	0.999	1	1	1	0.0503	VAEGIFETEAPGGYK	K	F	0.997	2	1567.76	1872	110	124
GTP-binding nuclear protein Ran OS=Mus musculus GN=Ran PE=1 SV=3	RAN_MOUSE	24423.1	1	3	4	20	0.306	FNVWDTAGQEK	K	F	0.994	2	1294.61	1828	61	71
GTP-binding nuclear protein Ran OS=Mus musculus GN=Ran PE=1 SV=3	RAN_MOUSE	24423.1	1	3	4	20	0.306	NLQYYDISAK	K	S	0.952	2	1214.61	1703	143	152
GTP-binding nuclear protein Ran OS=Mus musculus GN=Ran PE=1 SV=3	RAN_MOUSE	24423.1	1	3	4	20	0.306	SNYNFEKPFLWLAR	K	K	0.989	2	1784.91	2291	153	166
GTP-binding nuclear protein Ran OS=Mus musculus GN=Ran PE=1 SV=3	RAN_MOUSE	24423.1	1	3	4	20	0.306	VCENIPIVLCGNK	R	V	0.997	2	1516.75	1933	111	123
GTP-binding nuclear protein Ran OS=Mus musculus GN=Ran PE=1 SV=3	RAN_MOUSE	24423.1	1	3	4	20	0.306	YVATLGVEVHPLVFHTNR	K	G	0.997	2	2053.09	1907	39	56
Guanine nucleotide-binding protein G(i) subunit alpha-2 OS=Mus musculus GN=Gnai2 PE=1 SV=5	GNAI2_MOUSE	40490.1	1	2	2	2	0.0873	AVVYSNTIQSIMAIVK	R	A	0.988	2	1736.96	2620	71	86
Guanine nucleotide-binding protein G(i) subunit alpha-2 OS=Mus musculus GN=Gnai2 PE=1 SV=5	GNAI2_MOUSE	40490.1	1	2	2	2	0.0873	IAQSDYIPTQQDVLR	R	T	0.997	2	1746.9	1896	163	177
Guanine nucleotide-binding protein subunit beta-2-like 1 OS=Mus musculus GN=Gnb2l1 PE=1 SV=3	GBLP_MOUSE	35077	1	4	4	4	0.151	DVLSVAFSSDNR	K	Q	0.997	2	1309.64	2090	107	118
Guanine nucleotide-binding protein subunit beta-2-like 1 OS=Mus musculus GN=Gnb2l1 PE=1 SV=3	GBLP_MOUSE	35077	1	4	4	4	0.151	IIVDELKQEVISTSSK	K	A	0.993	2	1789	1939	265	280
Guanine nucleotide-binding protein subunit beta-2-like 1 OS=Mus musculus GN=Gnb2l1 PE=1 SV=3	GBLP_MOUSE	35077	1	4	4	4	0.151	LWDLTTGTTTR	R	R	0.995	2	1264.65	1915	89	99
Guanine nucleotide-binding protein subunit beta-2-like 1 OS=Mus musculus GN=Gnb2l1 PE=1 SV=3	GBLP_MOUSE	35077	1	4	4	4	0.151	VWQVTIGTR	R	-	0.997	2	1059.59	1823	309	317
H-2 class II histocompatibility antigen, A beta chain OS=Mus musculus GN=H2-Ab1 PE=1 SV=1	HB2A_MOUSE	30127.8	1	1	1	9	0.192	AVTELGRPDAEYWNSQPEILER	R	T	0.997	2	2573.26	2054	76	97
H-2 class II histocompatibility antigen, A beta chain OS=Mus musculus GN=H2-Ab1 PE=1 SV=1	HB2A_MOUSE	30127.8	1	1	1	9	0.192	HNYEGPETHTSLR	R	R	0.98	2	1540.71	1241	108	120
H-2 class II histocompatibility antigen, A beta chain OS=Mus musculus GN=H2-Ab1 PE=1 SV=1	HB2A_MOUSE	30127.8	1	1	1	9	0.192	NGQEETVGVSSTQLIR	R	N	0.997	2	1717.87	1732	162	177
Heat shock 70 kDa protein 1-like OS=Mus musculus GN=Hspa1l PE=2 SV=4	HS71L_MOUSE	70639.3	0.996	1	1	31	0.0858	IINEPTAAAIAYGLDK	R	G	0.997	2	1659.9	2140.5	174	189
Heat shock 70 kDa protein 1-like OS=Mus musculus GN=Hspa1l PE=2 SV=4	HS71L_MOUSE	70639.3	0.996	1	1	31	0.0858	NQVAMNPQNTVFDAK	K	R	0.995	2	1649.8	1808	59	73
Heat shock 70 kDa protein 1-like OS=Mus musculus GN=Hspa1l PE=2 SV=4	HS71L_MOUSE	70639.3	0.996	1	1	31	0.0858	TTPSYVAFTDTER	R	L	0.997	2	1487.7	1785	39	51
Heat shock 70 kDa protein 1-like OS=Mus musculus GN=Hspa1l PE=2 SV=4	HS71L_MOUSE	70639.3	0.996	1	1	31	0.0858	VEIIANDQGNR	K	T	0.997	2	1228.63	1410	28	38
Heat shock 70 kDa protein 4 OS=Mus musculus GN=Hspa4 PE=1 SV=1	HSP74_MOUSE	94133.4	1	11	15	52	0.199	AFSDPFVEAEK	R	S	0.996	2	1239.59	1931	74	84
Heat shock 70 kDa protein 4 OS=Mus musculus GN=Hspa4 PE=1 SV=1	HSP74_MOUSE	94133.4	1	11	15	52	0.199	AGGIETIANEYSDR	R	C	0.997	2	1495.7	1783.5	20	33
Heat shock 70 kDa protein 4 OS=Mus musculus GN=Hspa4 PE=1 SV=1	HSP74_MOUSE	94133.4	1	11	15	52	0.199	EFSITDVVPYPISLR	R	W	0.997	2	1735.93	2694	391	405
Heat shock 70 kDa protein 4 OS=Mus musculus GN=Hspa4 PE=1 SV=1	HSP74_MOUSE	94133.4	1	11	15	52	0.199	ELSTTLNADEAVTR	K	G	0.997	2	1519.76	1671	361	374
Heat shock 70 kDa protein 4 OS=Mus musculus GN=Hspa4 PE=1 SV=1	HSP74_MOUSE	94133.4	1	11	15	52	0.199	GCALQCAILSPAFK	R	V	0.976	2	1536.76	2125	375	388
Heat shock 70 kDa protein 4 OS=Mus musculus GN=Hspa4 PE=1 SV=1	HSP74_MOUSE	94133.4	1	11	15	52	0.199	KFDEVLVNHFCEEFGK	R	K	0.997	2	1998.93	1981	235	250
Heat shock 70 kDa protein 4 OS=Mus musculus GN=Hspa4 PE=1 SV=1	HSP74_MOUSE	94133.4	1	11	15	52	0.199	NAVEEYVYEMR	K	D	0.997	2	1402.63	1975	620	630
Heat shock 70 kDa protein 4 OS=Mus musculus GN=Hspa4 PE=1 SV=1	HSP74_MOUSE	94133.4	1	11	15	52	0.199	NFTTEQVTAMLLSK	R	L	0.997	2	1582.81	2376	111	124
Heat shock 70 kDa protein 4 OS=Mus musculus GN=Hspa4 PE=1 SV=1	HSP74_MOUSE	94133.4	1	11	15	52	0.199	QSLTVDPVVK	K	T	0.992	2	1085.62	1596	756	765
Heat shock 70 kDa protein 4 OS=Mus musculus GN=Hspa4 PE=1 SV=1	HSP74_MOUSE	94133.4	1	11	15	52	0.199	SNLAYDIVQLPTGLTGIK	K	V	0.997	2	1903.05	2561	85	102
Heat shock 70 kDa protein 4 OS=Mus musculus GN=Hspa4 PE=1 SV=1	HSP74_MOUSE	94133.4	1	11	15	52	0.199	VLATAFDTTLGGR	K	K	0.997	2	1321.71	1968	222	234
Heat shock 70 kDa protein 4 OS=Mus musculus GN=Hspa4 PE=1 SV=1	HSP74_MOUSE	94133.4	1	11	15	52	0.199	WNSPAEEGLSDCEVFPK	R	N	0.997	2	1964.87	2051	406	422
Heat shock cognate 71 kDa protein OS=Mus musculus GN=Hspa8 PE=1 SV=1	HSP7C_MOUSE	70872.8	1	16	25	95	0.412	ARFEELNADLFR	R	G	0.997	2	1480.75	1984	300	311
Heat shock cognate 71 kDa protein OS=Mus musculus GN=Hspa8 PE=1 SV=1	HSP7C_MOUSE	70872.8	1	16	25	95	0.412	DAGTIAGLNVLR	K	I	0.997	2	1199.67	2133	160	171
Heat shock cognate 71 kDa protein OS=Mus musculus GN=Hspa8 PE=1 SV=1	HSP7C_MOUSE	70872.8	1	16	25	95	0.412	GPAVGIDLGTTYSCVGVFQHGK	K	V	0.997	2	2264.1	2107	4	25
Heat shock cognate 71 kDa protein OS=Mus musculus GN=Hspa8 PE=1 SV=1	HSP7C_MOUSE	70872.8	1	16	25	95	0.412	HWPFMVVNDAGRPK	K	V	0.995	2	1654.82	1758	89	102
Heat shock cognate 71 kDa protein OS=Mus musculus GN=Hspa8 PE=1 SV=1	HSP7C_MOUSE	70872.8	1	16	25	95	0.412	IINEPTAAAIAYGLDK	R	K	0.997	2	1659.9	2140.5	172	187
Heat shock cognate 71 kDa protein OS=Mus musculus GN=Hspa8 PE=1 SV=1	HSP7C_MOUSE	70872.8	1	16	25	95	0.412	IINEPTAAAIAYGLDKK	R	V	0.972	2	1787.99	1898	172	188
Heat shock cognate 71 kDa protein OS=Mus musculus GN=Hspa8 PE=1 SV=1	HSP7C_MOUSE	70872.8	1	16	25	95	0.412	LLQDFFNGK	K	E	0.979	2	1081.57	2083	349	357
Heat shock cognate 71 kDa protein OS=Mus musculus GN=Hspa8 PE=1 SV=1	HSP7C_MOUSE	70872.8	1	16	25	95	0.412	MKEIAEAYLGK	K	T	0.992	2	1252.66	1544	127	137
Heat shock cognate 71 kDa protein OS=Mus musculus GN=Hspa8 PE=1 SV=1	HSP7C_MOUSE	70872.8	1	16	25	95	0.412	NQVAMNPTNTVFDAK	K	R	0.997	2	1649.8	1786.5	57	71
Heat shock cognate 71 kDa protein OS=Mus musculus GN=Hspa8 PE=1 SV=1	HSP7C_MOUSE	70872.8	1	16	25	95	0.412	NSLESYAFNMK	K	A	0.997	2	1303.6	1926	540	550
Heat shock cognate 71 kDa protein OS=Mus musculus GN=Hspa8 PE=1 SV=1	HSP7C_MOUSE	70872.8	1	16	25	95	0.412	QTQTFTTYSDNQPGVLIQVYEGER	K	A	0.981	2	2775.31	2281.5	424	447
Heat shock cognate 71 kDa protein OS=Mus musculus GN=Hspa8 PE=1 SV=1	HSP7C_MOUSE	70872.8	1	16	25	95	0.412	SFYPEEVSSMVLTK	K	M	0.997	2	1616.79	2231.5	113	126
Heat shock cognate 71 kDa protein OS=Mus musculus GN=Hspa8 PE=1 SV=1	HSP7C_MOUSE	70872.8	1	16	25	95	0.412	SINPDEAVAYGAAVQAAILSGDK	K	S	0.997	2	2260.15	2638.5	362	384
Heat shock cognate 71 kDa protein OS=Mus musculus GN=Hspa8 PE=1 SV=1	HSP7C_MOUSE	70872.8	1	16	25	95	0.412	SQIHDIVLVGGSTR	K	I	0.997	2	1481.81	1609	329	342
Heat shock cognate 71 kDa protein OS=Mus musculus GN=Hspa8 PE=1 SV=1	HSP7C_MOUSE	70872.8	1	16	25	95	0.412	STAGDTHLGGEDFDNR	K	M	0.997	2	1691.73	1382	221	236
Heat shock cognate 71 kDa protein OS=Mus musculus GN=Hspa8 PE=1 SV=1	HSP7C_MOUSE	70872.8	1	16	25	95	0.412	TTPSYVAFTDTER	R	L	0.997	2	1487.7	1785	37	49
Heat shock cognate 71 kDa protein OS=Mus musculus GN=Hspa8 PE=1 SV=1	HSP7C_MOUSE	70872.8	1	16	25	95	0.412	TVTNAVVTVPAYFNDSQR	K	Q	0.966	2	1982	2087	138	155
Heat shock cognate 71 kDa protein OS=Mus musculus GN=Hspa8 PE=1 SV=1	HSP7C_MOUSE	70872.8	1	16	25	95	0.412	VEIIANDQGNR	K	T	0.997	2	1228.63	1410	26	36
Heat shock cognate 71 kDa protein OS=Mus musculus GN=Hspa8 PE=1 SV=1	HSP7C_MOUSE	70872.8	1	16	25	95	0.412	VQVEYKGETK	K	S	0.997	2	1180.62	1238	103	112
Heat shock protein 105 kDa OS=Mus musculus GN=Hsph1 PE=1 SV=2	HS105_MOUSE	96407.4	0.996	1	1	3	0.0338	GCALQCAILSPAFK	R	V	0.976	2	1536.76	2125	375	388
Heat shock protein 105 kDa OS=Mus musculus GN=Hsph1 PE=1 SV=2	HS105_MOUSE	96407.4	0.996	1	1	3	0.0338	SVLDAAQIVGLNCLR	R	L	0.994	2	1628.88	2404	155	169
Heat shock protein 75 kDa, mitochondrial OS=Mus musculus GN=Trap1 PE=1 SV=1	TRAP1_MOUSE	80211.6	0.727	0	0	9	0.0198	GVVDSEDIPLNLSR	R	E	0.995	2	1513.79	2064	391	404
Heat shock protein HSP 90-alpha OS=Mus musculus GN=Hsp90aa1 PE=1 SV=4	HS90A_MOUSE	84791.2	1	8	10	32	0.243	ADLINNLGTIAK	K	S	0.984	2	1242.71	2052	101	112
Heat shock protein HSP 90-alpha OS=Mus musculus GN=Hsp90aa1 PE=1 SV=4	HS90A_MOUSE	84791.2	1	8	10	32	0.243	DQVANSAFVER	K	L	0.997	2	1235.6	1525	501	511
Heat shock protein HSP 90-alpha OS=Mus musculus GN=Hsp90aa1 PE=1 SV=4	HS90A_MOUSE	84791.2	1	8	10	32	0.243	ELISNSSDALDK	R	I	0.954	2	1292.62	1545	47	58
Heat shock protein HSP 90-alpha OS=Mus musculus GN=Hsp90aa1 PE=1 SV=4	HS90A_MOUSE	84791.2	1	8	10	32	0.243	GVVDSEDLPLNISR	R	E	0.995	2	1513.79	2064	388	401
Heat shock protein HSP 90-alpha OS=Mus musculus GN=Hsp90aa1 PE=1 SV=4	HS90A_MOUSE	84791.2	1	8	10	32	0.243	HIYFITGETK	K	D	0.997	2	1208.63	1587	491	500
Heat shock protein HSP 90-alpha OS=Mus musculus GN=Hsp90aa1 PE=1 SV=4	HS90A_MOUSE	84791.2	1	8	10	32	0.243	HLEINPDHSIIETLR	K	Q	0.995	2	1787.93	1818.5	634	648
Heat shock protein HSP 90-alpha OS=Mus musculus GN=Hsp90aa1 PE=1 SV=4	HS90A_MOUSE	84791.2	1	8	10	32	0.243	LGLGIDEDDPTVDDTSAAVTEEMPPLEGDDDTSR	K	M	0.997	2	3575.57	2502	695	728
Heat shock protein HSP 90-alpha OS=Mus musculus GN=Hsp90aa1 PE=1 SV=4	HS90A_MOUSE	84791.2	1	8	10	32	0.243	NPDDITNEEYGEFYK	R	S	0.997	2	1833.78	1919.5	301	315
Heat shock protein HSP 90-alpha OS=Mus musculus GN=Hsp90aa1 PE=1 SV=4	HS90A_MOUSE	84791.2	1	8	10	32	0.243	RAPFDLFENR	R	K	0.985	2	1264.64	1939.5	347	356
Heat shock protein HSP 90-alpha OS=Mus musculus GN=Hsp90aa1 PE=1 SV=4	HS90A_MOUSE	84791.2	1	8	10	32	0.243	TKPIWTRNPDDITNEEYGEFYK	K	S	0.951	2	2750.21	1910	294	315
Heat shock protein HSP 90-alpha OS=Mus musculus GN=Hsp90aa1 PE=1 SV=4	HS90A_MOUSE	84791.2	1	8	10	32	0.243	TLTIVDTGIGMTK	R	A	0.994	2	1349.73	2067	88	100
Heat shock protein HSP 90-alpha OS=Mus musculus GN=Hsp90aa1 PE=1 SV=4	HS90A_MOUSE	84791.2	1	8	10	32	0.243	VILHLKEDQTEYLEER	K	R	0.99	2	2016.03	1671	186	201
Heat shock protein HSP 90-alpha OS=Mus musculus GN=Hsp90aa1 PE=1 SV=4	HS90A_MOUSE	84791.2	1	8	10	32	0.243	YIDQEELNK	K	T	0.983	2	1151.51	1383	285	293
Heat shock protein HSP 90-beta OS=Mus musculus GN=Hsp90ab1 PE=1 SV=3	HS90B_MOUSE	83284.3	1	8	13	49	0.26	ADLINNLGTIAK	K	S	0.984	2	1242.71	2052	96	107
Heat shock protein HSP 90-beta OS=Mus musculus GN=Hsp90ab1 PE=1 SV=3	HS90B_MOUSE	83284.3	1	8	13	49	0.26	ELISNASDALDK	R	I	0.997	2	1275.64	1678	42	53
Heat shock protein HSP 90-beta OS=Mus musculus GN=Hsp90ab1 PE=1 SV=3	HS90B_MOUSE	83284.3	1	8	13	49	0.26	EQVANSAFVER	K	V	0.971	2	1250.6	1469	492	502
Heat shock protein HSP 90-beta OS=Mus musculus GN=Hsp90ab1 PE=1 SV=3	HS90B_MOUSE	83284.3	1	8	13	49	0.26	GFEVVYMTEPIDEYCVQQLK	R	E	0.997	2	2448.15	2472.5	507	526
Heat shock protein HSP 90-beta OS=Mus musculus GN=Hsp90ab1 PE=1 SV=3	HS90B_MOUSE	83284.3	1	8	13	49	0.26	GVVDSEDLPLNISR	R	E	0.995	2	1513.79	2064	379	392
Heat shock protein HSP 90-beta OS=Mus musculus GN=Hsp90ab1 PE=1 SV=3	HS90B_MOUSE	83284.3	1	8	13	49	0.26	HLEINPDHPIVETLR	K	Q	0.959	2	1783.93	1694	625	639
Heat shock protein HSP 90-beta OS=Mus musculus GN=Hsp90ab1 PE=1 SV=3	HS90B_MOUSE	83284.3	1	8	13	49	0.26	HSQFIGYPITLYLEK	K	E	0.997	2	1809.94	2257	205	219
Heat shock protein HSP 90-beta OS=Mus musculus GN=Hsp90ab1 PE=1 SV=3	HS90B_MOUSE	83284.3	1	8	13	49	0.26	NPDDITQEEYGEFYK	R	S	0.997	2	1847.8	1951	292	306
Heat shock protein HSP 90-beta OS=Mus musculus GN=Hsp90ab1 PE=1 SV=3	HS90B_MOUSE	83284.3	1	8	13	49	0.26	SIYYITGESK	K	E	0.997	2	1160.58	1634	482	491
Heat shock protein HSP 90-beta OS=Mus musculus GN=Hsp90ab1 PE=1 SV=3	HS90B_MOUSE	83284.3	1	8	13	49	0.26	TKPIWTRNPDDITQEEYGEFYK	K	S	0.95	2	2773.23	1954	285	306
Heat shock protein HSP 90-beta OS=Mus musculus GN=Hsp90ab1 PE=1 SV=3	HS90B_MOUSE	83284.3	1	8	13	49	0.26	TLTLVDTGIGMTK	R	A	0.994	2	1349.73	2067	83	95
Heat shock protein HSP 90-beta OS=Mus musculus GN=Hsp90ab1 PE=1 SV=3	HS90B_MOUSE	83284.3	1	8	13	49	0.26	VILHLKEDQTEYLEER	K	R	0.99	2	2016.03	1671	181	196
Heat shock protein HSP 90-beta OS=Mus musculus GN=Hsp90ab1 PE=1 SV=3	HS90B_MOUSE	83284.3	1	8	13	49	0.26	YHTSQSGDEMTSLSEYVSR	R	M	0.984	2	2176.95	1809	457	475
Heat shock protein HSP 90-beta OS=Mus musculus GN=Hsp90ab1 PE=1 SV=3	HS90B_MOUSE	83284.3	1	8	13	49	0.26	YIDQEELNK	K	T	0.983	2	1151.51	1383	276	284
Hemoglobin subunit alpha OS=Mus musculus GN=Hba PE=1 SV=2	HBA_MOUSE	15085.4	1	5	9	48	0.401	AAWGKIGGHGAEYGAEALER	K	M	0.997	2	2043	1594	13	32
Hemoglobin subunit alpha OS=Mus musculus GN=Hba PE=1 SV=2	HBA_MOUSE	15085.4	1	5	9	48	0.401	FLASVSTVLTSK	K	Y	0.997	2	1252.71	2056.5	129	140
Hemoglobin subunit alpha OS=Mus musculus GN=Hba PE=1 SV=2	HBA_MOUSE	15085.4	1	5	9	48	0.401	IGGHGAEYGAEALER	K	M	0.997	2	1529.73	1464	18	32
Hemoglobin subunit alpha OS=Mus musculus GN=Hba PE=1 SV=2	HBA_MOUSE	15085.4	1	5	9	48	0.401	MFASFPTTK	R	T	0.992	2	1029.51	1780.5	33	41
Hemoglobin subunit alpha OS=Mus musculus GN=Hba PE=1 SV=2	HBA_MOUSE	15085.4	1	5	9	48	0.401	TYFPHFDVSHGSAQVK	K	G	0.997	2	1820.86	1682	42	57
Hemoglobin subunit beta-1 OS=Mus musculus GN=Hbb-b1 PE=1 SV=2	HBB1_MOUSE	15840.2	1	4	15	245	0.653	DFTPAAQAAFQK	K	V	0.994	2	1294.64	1778	122	133
Hemoglobin subunit beta-1 OS=Mus musculus GN=Hbb-b1 PE=1 SV=2	HBB1_MOUSE	15840.2	1	4	15	245	0.653	GTFASLSELHCDK	K	L	0.997	2	1464.68	1635	84	96
Hemoglobin subunit beta-1 OS=Mus musculus GN=Hbb-b1 PE=1 SV=2	HBB1_MOUSE	15840.2	1	4	15	245	0.653	GTFASLSELHCDKLHVDPENFR	K	L	0.956	2	2573.21	1901	84	105
Hemoglobin subunit beta-1 OS=Mus musculus GN=Hbb-b1 PE=1 SV=2	HBB1_MOUSE	15840.2	1	4	15	245	0.653	KVITAFNDGLNHLDSLK	K	G	0.997	2	1886	1860	67	83
Hemoglobin subunit beta-1 OS=Mus musculus GN=Hbb-b1 PE=1 SV=2	HBB1_MOUSE	15840.2	1	4	15	245	0.653	LLGNMIVIVLGHHLGK	R	D	0.997	2	1715	2326	106	121
Hemoglobin subunit beta-1 OS=Mus musculus GN=Hbb-b1 PE=1 SV=2	HBB1_MOUSE	15840.2	1	4	15	245	0.653	LLVVYPWTQR	R	Y	0.997	2	1274.73	2285	32	41
Hemoglobin subunit beta-1 OS=Mus musculus GN=Hbb-b1 PE=1 SV=2	HBB1_MOUSE	15840.2	1	4	15	245	0.653	VITAFNDGLNHLDSLK	K	G	0.997	2	1756.92	2036	68	83
Hemoglobin subunit beta-1 OS=Mus musculus GN=Hbb-b1 PE=1 SV=2	HBB1_MOUSE	15840.2	1	4	15	245	0.653	YFDSFGDLSSASAIMGNAK	R	V	0.997	2	1980.9	2448	42	60
Hemoglobin subunit beta-2 OS=Mus musculus GN=Hbb-b2 PE=1 SV=2	HBB2_MOUSE	15878.3	1	3	3	87	0.531	DFTPAAQAAFQK	K	V	0.994	2	1294.64	1778	122	133
Hemoglobin subunit beta-2 OS=Mus musculus GN=Hbb-b2 PE=1 SV=2	HBB2_MOUSE	15878.3	1	3	3	87	0.531	GTFASLSELHCDK	K	L	0.997	2	1464.68	1635	84	96
Hemoglobin subunit beta-2 OS=Mus musculus GN=Hbb-b2 PE=1 SV=2	HBB2_MOUSE	15878.3	1	3	3	87	0.531	GTFASLSELHCDKLHVDPENFR	K	L	0.956	2	2573.21	1901	84	105
Hemoglobin subunit beta-2 OS=Mus musculus GN=Hbb-b2 PE=1 SV=2	HBB2_MOUSE	15878.3	1	3	3	87	0.531	LLVVYPWTQR	R	Y	0.997	2	1274.73	2285	32	41
Hemoglobin subunit beta-2 OS=Mus musculus GN=Hbb-b2 PE=1 SV=2	HBB2_MOUSE	15878.3	1	3	3	87	0.531	VNPDEVGGEALGR	K	L	0.997	2	1285.64	1550.5	19	31
Hemoglobin subunit beta-2 OS=Mus musculus GN=Hbb-b2 PE=1 SV=2	HBB2_MOUSE	15878.3	1	3	3	87	0.531	YFDSFGDLSSASAIMGNPK	R	V	0.997	2	1979.91	2468	42	60
Hemoglobin subunit beta-2 OS=Mus musculus GN=Hbb-b2 PE=1 SV=2	HBB2_MOUSE	15878.3	1	3	3	87	0.531	YFDSFGDLSSASAIMGNPKVK	R	A	0.997	2	2264.99	2244	42	62
Heterogeneous nuclear ribonucleoprotein A/B OS=Mus musculus GN=Hnrnpab PE=1 SV=1	ROAA_MOUSE	30831.6	1	2	2	8	0.151	EYFGQFGEIEAIELPIDPK	R	L	0.99	2	2196.08	2713	177	195
Heterogeneous nuclear ribonucleoprotein A/B OS=Mus musculus GN=Hnrnpab PE=1 SV=1	ROAA_MOUSE	30831.6	1	2	2	8	0.151	FGEVVDCTIK	K	M	0.992	2	1167.57	1720	98	107
Heterogeneous nuclear ribonucleoprotein A/B OS=Mus musculus GN=Hnrnpab PE=1 SV=1	ROAA_MOUSE	30831.6	1	2	2	8	0.151	IFVGGLNPEATEEK	K	I	0.997	2	1503.77	1857	161	174
Heterogeneous nuclear ribonucleoprotein A0 OS=Mus musculus GN=Hnrnpa0 PE=1 SV=1	ROA0_MOUSE	30530.2	0.954	1	1	1	0.0525	LFIGGLNVQTSESGLR	K	G	0.997	2	1690.91	2186	9	24
Heterogeneous nuclear ribonucleoprotein A3 OS=Mus musculus GN=Hnrnpa3 PE=1 SV=1	ROA3_MOUSE	39652.2	1	1	1	2	0.0264	IETIEVMEDR	K	Q	0.997	2	1234.6	1793.5	152	161
Heterogeneous nuclear ribonucleoprotein D0 OS=Mus musculus GN=Hnrnpd PE=1 SV=2	HNRPD_MOUSE	38354.5	1	1	1	13	0.0901	FGEVVDCTLK	K	L	0.992	2	1167.57	1720	120	129
Heterogeneous nuclear ribonucleoprotein D0 OS=Mus musculus GN=Hnrnpd PE=1 SV=2	HNRPD_MOUSE	38354.5	1	1	1	13	0.0901	GFGFVLFK	R	E	0.99	2	914.514	2384	139	146
Heterogeneous nuclear ribonucleoprotein D0 OS=Mus musculus GN=Hnrnpd PE=1 SV=2	HNRPD_MOUSE	38354.5	1	1	1	13	0.0901	IFVGGLSPDTPEEK	K	I	0.997	2	1488.76	1865	184	197
Heterogeneous nuclear ribonucleoprotein D-like OS=Mus musculus GN=Hnrnpdl PE=1 SV=1	HNRDL_MOUSE	33559.6	0.386	0	0	6	0.0598	FGEVVDCTIK	R	T	0.992	2	1167.57	1720	52	61
Heterogeneous nuclear ribonucleoprotein D-like OS=Mus musculus GN=Hnrnpdl PE=1 SV=1	HNRDL_MOUSE	33559.6	0.386	0	0	6	0.0598	GFGFVLFK	R	D	0.99	2	914.514	2384	71	78
Heterogeneous nuclear ribonucleoprotein F OS=Mus musculus GN=Hnrnpf PE=1 SV=3	HNRPF_MOUSE	45730	0.999	1	2	10	0.0819	ATENDIYNFFSPLNPVR	K	V	0.957	2	1996.98	2622	300	316
Heterogeneous nuclear ribonucleoprotein F OS=Mus musculus GN=Hnrnpf PE=1 SV=3	HNRPF_MOUSE	45730	0.999	1	2	10	0.0819	ITGEAFVQFASQELAEK	K	A	0.997	2	1867.94	2485	151	167
Heterogeneous nuclear ribonucleoprotein K OS=Mus musculus GN=Hnrnpk PE=1 SV=1	HNRPK_MOUSE	50978.5	1	2	3	5	0.0821	IITITGTQDQIQNAQYLLQNSVK	R	Q	0.992	2	2589.39	2466	434	456
Heterogeneous nuclear ribonucleoprotein K OS=Mus musculus GN=Hnrnpk PE=1 SV=1	HNRPK_MOUSE	50978.5	1	2	3	5	0.0821	LLIHQSLAGGIIGVK	R	G	0.991	2	1519.92	1930	149	163
Heterogeneous nuclear ribonucleoproteins A2/B1 OS=Mus musculus GN=Hnrnpa2b1 PE=1 SV=2	ROA2_MOUSE	37403.3	1	3	4	11	0.102	GGNFGFGDSR	R	G	0.997	2	1013.44	1552	204	213
Heterogeneous nuclear ribonucleoproteins A2/B1 OS=Mus musculus GN=Hnrnpa2b1 PE=1 SV=2	ROA2_MOUSE	37403.3	1	3	4	11	0.102	IDTIEIITDR	K	Q	0.997	2	1188.65	2039	138	147
Heterogeneous nuclear ribonucleoproteins A2/B1 OS=Mus musculus GN=Hnrnpa2b1 PE=1 SV=2	ROA2_MOUSE	37403.3	1	3	4	11	0.102	LFIGGLSFETTEESLR	K	N	0.997	2	1798.92	2457	23	38
High mobility group protein B1 OS=Mus musculus GN=Hmgb1 PE=1 SV=2	HMGB1_MOUSE	24894.7	1	3	3	11	0.284	IKGEHPGLSIGDVAK	K	K	0.996	2	1520.84	1403	113	127
High mobility group protein B1 OS=Mus musculus GN=Hmgb1 PE=1 SV=2	HMGB1_MOUSE	24894.7	1	3	3	11	0.284	LGEMWNNTAADDKQPYEK	K	K	0.967	2	2112.82	1606	129	146
High mobility group protein B1 OS=Mus musculus GN=Hmgb1 PE=1 SV=2	HMGB1_MOUSE	24894.7	1	3	3	11	0.284	MSSYAFFVQTCR	K	E	0.997	2	1496.67	2053	13	24
High mobility group protein B1 OS=Mus musculus GN=Hmgb1 PE=1 SV=2	HMGB1_MOUSE	24894.7	1	3	3	11	0.284	RPPSAFFLFCSEYRPK	K	I	0.997	2	2002	1971	97	112
High mobility group protein B2 OS=Mus musculus GN=Hmgb2 PE=1 SV=3	HMGB2_MOUSE	24162.8	1	2	3	10	0.186	LGEMWSEQSAK	K	D	0.997	2	1265.58	1623.5	129	139
High mobility group protein B2 OS=Mus musculus GN=Hmgb2 PE=1 SV=3	HMGB2_MOUSE	24162.8	1	2	3	10	0.186	MSSYAFFVQTCR	K	E	0.997	2	1496.67	2053	13	24
High mobility group protein B2 OS=Mus musculus GN=Hmgb2 PE=1 SV=3	HMGB2_MOUSE	24162.8	1	2	3	10	0.186	RPPSAFFLFCSENRPK	K	I	0.946	2	1953.96	1859	97	112
Histone H1.3 OS=Mus musculus GN=Hist1h1d PE=1 SV=2	H13_MOUSE	22101	0.992	1	1	2	0.0543	ASGPPVSELITK	K	A	0.987	2	1198.67	1752	36	47
Histone H2A type 1-F OS=Mus musculus GN=Hist1h2af PE=1 SV=3	H2A1F_MOUSE,H2A1H_MOUSE,H2A1K_MOUSE,H2A1_MOUSE,H2A3_MOUSE,H2AJ_MOUSE	14162.1	1	1	2	16	0.215	AGLQFPVGR	R	V	0.997	2	944.531	1816	22	30
Histone H2A type 1-F OS=Mus musculus GN=Hist1h2af PE=1 SV=3	H2A1F_MOUSE,H2A1H_MOUSE,H2A1K_MOUSE,H2A1_MOUSE,H2A3_MOUSE,H2AJ_MOUSE	14162.1	1	1	2	16	0.215	VTIAQGGVLPNIQAVLLPK	R	K	0.997	2	1931.17	2597	101	119
Histone H4 OS=Mus musculus GN=Hist1h4a PE=1 SV=2	H4_MOUSE	11367.7	1	2	2	5	0.214	DNIQGITKPAIR	R	R	0.997	2	1325.75	1481	25	36
Histone H4 OS=Mus musculus GN=Hist1h4a PE=1 SV=2	H4_MOUSE	11367.7	1	2	2	5	0.214	ISGLIYEETR	R	G	0.997	2	1180.62	1734	47	56
Histone-binding protein RBBP4 OS=Mus musculus GN=Rbbp4 PE=1 SV=5	RBBP4_MOUSE	47655.8	0.996	1	1	1	0.0306	TPSSDVLVFDYTK	K	H	0.997	2	1471.73	2101	144	156
Hydrocephalus-inducing protein OS=Mus musculus GN=Hydin PE=2 SV=2	HYDIN_MOUSE	581526	0.993	1	1	1	0.00291	WVDAPRNTPLTLNTK	K	R	0.971	2	1684.81	1721	3791	3805
Hypoxanthine-guanine phosphoribosyltransferase OS=Mus musculus GN=Hprt1 PE=1 SV=3	HPRT_MOUSE	24571.3	1	2	2	3	0.119	NVLIVEDIIDTGK	K	T	0.997	2	1428.79	2382	129	141
Hypoxanthine-guanine phosphoribosyltransferase OS=Mus musculus GN=Hprt1 PE=1 SV=3	HPRT_MOUSE	24571.3	1	2	2	3	0.119	VIGGDDLSTLTGK	K	N	0.997	2	1275.68	1861	116	128
Hypoxia up-regulated protein 1 OS=Mus musculus GN=Hyou1 PE=1 SV=1	HYOU1_MOUSE	111183	0.999	1	1	1	0.016	GQAGPEGAAPAPEEDK	K	K	0.992	2	1523.7	1296	670	685
Ig alpha chain C region OS=Mus musculus PE=1 SV=1	IGHA_MOUSE	36875.4	0.938	1	1	1	0.0436	NPEGAVFTWEPSTGK	R	D	0.996	2	1619.77	2016	145	159
Ig kappa chain C region OS=Mus musculus PE=1 SV=1	IGKC_MOUSE	11777.9	0.909	1	1	2	0.132	QNGVLNSWTDQDSK	R	D	0.994	2	1592.72	1857	48	61
Ig mu chain C region OS=Mus musculus GN=Ighm PE=1 SV=2	IGHM_MOUSE	49972.2	1	5	9	61	0.15	GFSPADISVQWLQR	K	G	0.997	2	1603.82	2446	356	369
Ig mu chain C region OS=Mus musculus GN=Ighm PE=1 SV=2	IGHM_MOUSE	49972.2	1	5	9	61	0.15	GVASVCVEDWNNR	K	K	0.997	2	1505.68	1754	287	299
Ig mu chain C region OS=Mus musculus GN=Ighm PE=1 SV=2	IGHM_MOUSE	49972.2	1	5	9	61	0.15	LVESGFTTDPVTIENK	K	G	0.997	2	1749.89	1927.5	155	170
Ig mu chain C region OS=Mus musculus GN=Ighm PE=1 SV=2	IGHM_MOUSE	49972.2	1	5	9	61	0.15	SILEGSDEYLVCK	K	I	0.997	2	1512.73	1948	77	89
Ig mu chain C region OS=Mus musculus GN=Ighm PE=1 SV=2	IGHM_MOUSE	49972.2	1	5	9	61	0.15	YLATSQVLLSPK	K	S	0.997	2	1319.76	1869	65	76
Importin subunit beta-1 OS=Mus musculus GN=Kpnb1 PE=1 SV=2	IMB1_MOUSE	97185.3	1	2	4	11	0.0342	AAVENLPTFLVELSR	R	V	0.997	2	1659.9	2652.5	28	42
Importin subunit beta-1 OS=Mus musculus GN=Kpnb1 PE=1 SV=2	IMB1_MOUSE	97185.3	1	2	4	11	0.0342	LAATNALLNSLEFTK	K	A	0.997	2	1605.88	2377	192	206
Inositol 1,4,5-trisphosphate receptor-interacting protein-like 2 OS=Mus musculus GN=Itpripl2 PE=2 SV=1	IPIL2_MOUSE	58666.4	0.993	1	1	2	0.015	LLGWLQER	K	A	0.989	2	971.52	1900.5	358	365
Integrin alpha-IIb OS=Mus musculus GN=Itga2b PE=2 SV=2	ITA2B_MOUSE	112678	1	3	3	3	0.0503	GPQALSTPTLLLTGTQLYGR	K	F	0.996	2	2088.13	2489	366	385
Integrin alpha-IIb OS=Mus musculus GN=Itga2b PE=2 SV=2	ITA2B_MOUSE	112678	1	3	3	3	0.0503	LTATAGDSPLLIGADNVLELK	R	I	0.993	2	2111.16	2551	644	664
Integrin alpha-IIb OS=Mus musculus GN=Itga2b PE=2 SV=2	ITA2B_MOUSE	112678	1	3	3	3	0.0503	NLGFQIFQTFK	R	T	0.993	2	1342.72	2454	109	119
Isochorismatase domain-containing protein 2A, mitochondrial OS=Mus musculus GN=Isoc2a PE=1 SV=1	ISC2A_MOUSE	22417.8	0.996	1	1	2	0.16	LLDVPILLTEQYPEGLGPTVPELGAQGIRPVSK	R	T	0.992	2	3499.94	2678.5	50	82
Isocitrate dehydrogenase [NAD] subunit alpha, mitochondrial OS=Mus musculus GN=Idh3a PE=1 SV=1	IDH3A_MOUSE	39639.4	1	2	2	4	0.0546	APIQWEER	K	N	0.99	2	1028.52	1562	59	66
Isocitrate dehydrogenase [NAD] subunit alpha, mitochondrial OS=Mus musculus GN=Idh3a PE=1 SV=1	IDH3A_MOUSE	39639.4	1	2	2	4	0.0546	TPYTDVNIVTIR	K	E	0.997	2	1391.75	1991	135	146
Isocitrate dehydrogenase [NADP] cytoplasmic OS=Mus musculus GN=Idh1 PE=1 SV=2	IDHC_MOUSE	46675.8	0.994	1	1	2	0.0411	GQETSTNPIASIFAWSR	K	G	0.997	2	1865.9	2636	322	338
KN motif and ankyrin repeat domain-containing protein 2 OS=Mus musculus GN=Kank2 PE=1 SV=1	KANK2_MOUSE	90245.2	0.944	1	1	1	0.0107	SVGTWVRER	R	D	0.995	2	1050.52	1614	268	276
Lactotransferrin OS=Mus musculus GN=Ltf PE=2 SV=4	TRFL_MOUSE	77838.2	1	6	7	14	0.129	DNAGDVAFTR	R	G	0.997	2	1065.5	1512	219	228
Lactotransferrin OS=Mus musculus GN=Ltf PE=2 SV=4	TRFL_MOUSE	77838.2	1	6	7	14	0.129	FNEFFSQSCAPGADPK	K	S	0.972	2	1802.77	1876	501	516
Lactotransferrin OS=Mus musculus GN=Ltf PE=2 SV=4	TRFL_MOUSE	77838.2	1	6	7	14	0.129	GSTVFEELPNK	R	A	0.968	2	1220.62	1763	229	239
Lactotransferrin OS=Mus musculus GN=Ltf PE=2 SV=4	TRFL_MOUSE	77838.2	1	6	7	14	0.129	IPIGTLRPYLNWNGPPASLEEAVSK	K	F	0.981	2	2723.44	2417.5	145	169
Lactotransferrin OS=Mus musculus GN=Ltf PE=2 SV=4	TRFL_MOUSE	77838.2	1	6	7	14	0.129	QASGFQLFASPSGQK	K	D	0.993	2	1552.78	1974	300	314
Lactotransferrin OS=Mus musculus GN=Ltf PE=2 SV=4	TRFL_MOUSE	77838.2	1	6	7	14	0.129	STNDKEEAIWELLR	R	Q	0.947	2	1704.84	2211	277	290
Leukocyte elastase inhibitor A OS=Mus musculus GN=Serpinb1a PE=1 SV=1	ILEUA_MOUSE	42576.6	1	2	2	9	0.0871	FMTEDTTDAPFR	K	L	0.997	2	1430.63	1836	175	186
Leukocyte elastase inhibitor A OS=Mus musculus GN=Serpinb1a PE=1 SV=1	ILEUA_MOUSE	42576.6	1	2	2	9	0.0871	LGVQDLFSSSK	R	A	0.997	2	1180.62	2135	291	301
Leukocyte elastase inhibitor A OS=Mus musculus GN=Serpinb1a PE=1 SV=1	ILEUA_MOUSE	42576.6	1	2	2	9	0.0871	LVLVNAIYFK	K	G	0.995	2	1179.71	2283	159	168
Leukotriene A-4 hydrolase OS=Mus musculus GN=Lta4h PE=1 SV=4	LKHA4_MOUSE	69052.1	1	6	6	11	0.128	AILPCQDTPSVK	R	L	0.946	2	1328.69	1619	143	154
Leukotriene A-4 hydrolase OS=Mus musculus GN=Lta4h PE=1 SV=4	LKHA4_MOUSE	69052.1	1	6	6	11	0.128	EEDLSSFSIADLK	K	D	0.997	2	1453.71	2285	481	493
Leukotriene A-4 hydrolase OS=Mus musculus GN=Lta4h PE=1 SV=4	LKHA4_MOUSE	69052.1	1	6	6	11	0.128	ELVALMSAIR	K	D	0.997	2	1102.63	2246	166	175
Leukotriene A-4 hydrolase OS=Mus musculus GN=Lta4h PE=1 SV=4	LKHA4_MOUSE	69052.1	1	6	6	11	0.128	GSPMEISLPIALSK	K	N	0.997	2	1442.79	2368	84	97
Leukotriene A-4 hydrolase OS=Mus musculus GN=Lta4h PE=1 SV=4	LKHA4_MOUSE	69052.1	1	6	6	11	0.128	LTYTAEVSVPK	K	E	0.997	2	1207.66	1680	155	165
Leukotriene A-4 hydrolase OS=Mus musculus GN=Lta4h PE=1 SV=4	LKHA4_MOUSE	69052.1	1	6	6	11	0.128	TLTGTAALTVQSQEENLR	R	S	0.997	2	1932	1861	34	51
L-lactate dehydrogenase A chain OS=Mus musculus GN=Ldha PE=1 SV=3	LDHA_MOUSE	36498.9	1	2	3	8	0.148	DQLIVNLLKEEQAPQNK	K	I	0.954	2	1982	2132	6	22
L-lactate dehydrogenase A chain OS=Mus musculus GN=Ldha PE=1 SV=3	LDHA_MOUSE	36498.9	1	2	3	8	0.148	LVIITAGAR	K	Q	0.995	2	913.583	1652.5	91	99
L-lactate dehydrogenase A chain OS=Mus musculus GN=Ldha PE=1 SV=3	LDHA_MOUSE	36498.9	1	2	3	8	0.148	QVVDSAYEVIK	K	L	0.995	2	1250.66	1741	233	243
L-lactate dehydrogenase A chain OS=Mus musculus GN=Ldha PE=1 SV=3	LDHA_MOUSE	36498.9	1	2	3	8	0.148	VIGSGCNLDSAR	R	F	0.997	2	1248.6	1391	158	169
Lymphocyte-specific protein 1 OS=Mus musculus GN=Lsp1 PE=1 SV=2	LSP1_MOUSE	36713.7	0.997	1	1	1	0.0606	SSELDEDEGFGDWSQKPEPR	K	Q	0.992	2	2308.98	1798	77	96
Lysozyme C-2 OS=Mus musculus GN=Lyz2 PE=1 SV=2	LYZ2_MOUSE	16689	1	2	3	12	0.142	ATNYNRGDQSTDYGIFQINSR	R	Y	0.997	2	2420.12	1835	60	80
Lysozyme C-2 OS=Mus musculus GN=Lyz2 PE=1 SV=2	LYZ2_MOUSE	16689	1	2	3	12	0.142	GDQSTDYGIFQINSR	R	Y	0.997	2	1700.79	2070.5	66	80
m7GpppX diphosphatase OS=Mus musculus GN=Dcps PE=1 SV=1	DCPS_MOUSE	38989.3	1	2	4	7	0.0888	IVFENPDPSDGFVLIPDLK	R	W	0.997	2	2115.1	2702	188	206
m7GpppX diphosphatase OS=Mus musculus GN=Dcps PE=1 SV=1	DCPS_MOUSE	38989.3	1	2	4	7	0.0888	TDDPLLQLLQK	R	A	0.993	2	1283.72	2480	322	332
Macrophage migration inhibitory factor OS=Mus musculus GN=Mif PE=1 SV=2	MIF_MOUSE	12504.4	1	2	2	5	0.174	LLCGLLSDR	K	L	0.997	2	1046.57	1975	79	87
Macrophage migration inhibitory factor OS=Mus musculus GN=Mif PE=1 SV=2	MIF_MOUSE	12504.4	1	2	2	5	0.174	PMFIVNTNVPR	M	A	0.997	1	1287.69	1971	2	12
Macrophage-capping protein OS=Mus musculus GN=Capg PE=1 SV=2	CAPG_MOUSE	39241.3	1	5	6	18	0.23	AQVEIITDGEEPAEMIQVLGPKPALK	K	E	0.995	2	2778.36	2382	208	233
Macrophage-capping protein OS=Mus musculus GN=Capg PE=1 SV=2	CAPG_MOUSE	39241.3	1	5	6	18	0.23	EVQGNESDLFMSYFPR	R	G	0.997	2	1918.86	2472	97	112
Macrophage-capping protein OS=Mus musculus GN=Capg PE=1 SV=2	CAPG_MOUSE	39241.3	1	5	6	18	0.23	QAALQVADGFISR	R	M	0.997	2	1375.73	2010	311	323
Macrophage-capping protein OS=Mus musculus GN=Capg PE=1 SV=2	CAPG_MOUSE	39241.3	1	5	6	18	0.23	VSDATGQMNLTK	K	V	0.997	2	1264.62	1401	258	269
Macrophage-capping protein OS=Mus musculus GN=Capg PE=1 SV=2	CAPG_MOUSE	39241.3	1	5	6	18	0.23	YSPNTQVEILPQGR	R	E	0.988	2	1601.83	1776	326	339
Malate dehydrogenase, cytoplasmic OS=Mus musculus GN=Mdh1 PE=1 SV=3	MDHC_MOUSE	36512.1	1	6	7	23	0.254	DLDVAVLVGSMPR	K	R	0.997	2	1371.73	2579	80	92
Malate dehydrogenase, cytoplasmic OS=Mus musculus GN=Mdh1 PE=1 SV=3	MDHC_MOUSE	36512.1	1	6	7	23	0.254	ELTEEKETAFEFLSSA	K	-	0.997	2	1830.86	2383	319	334
Malate dehydrogenase, cytoplasmic OS=Mus musculus GN=Mdh1 PE=1 SV=3	MDHC_MOUSE	36512.1	1	6	7	23	0.254	GEFITTVQQR	K	G	0.997	2	1178.62	1574.5	221	230
Malate dehydrogenase, cytoplasmic OS=Mus musculus GN=Mdh1 PE=1 SV=3	MDHC_MOUSE	36512.1	1	6	7	23	0.254	LGVTADDVK	K	N	0.997	2	917.494	1416	171	179
Malate dehydrogenase, cytoplasmic OS=Mus musculus GN=Mdh1 PE=1 SV=3	MDHC_MOUSE	36512.1	1	6	7	23	0.254	NVIIWGNHSSTQYPDVNHAK	K	V	0.988	2	2281.1	1598	180	199
Malate dehydrogenase, cytoplasmic OS=Mus musculus GN=Mdh1 PE=1 SV=3	MDHC_MOUSE	36512.1	1	6	7	23	0.254	VIVVGNPANTNCLTASK	K	S	0.997	2	1757.92	1730.5	126	142
Malate dehydrogenase, mitochondrial OS=Mus musculus GN=Mdh2 PE=1 SV=3	MDHM_MOUSE	35611.9	1	8	11	50	0.352	EGVVECSFVQSK	K	E	0.992	2	1369.63	1613	270	281
Malate dehydrogenase, mitochondrial OS=Mus musculus GN=Mdh2 PE=1 SV=3	MDHM_MOUSE	35611.9	1	8	11	50	0.352	ETECTYFSTPLLLGK	K	K	0.99	2	1759.85	2345.5	282	296
Malate dehydrogenase, mitochondrial OS=Mus musculus GN=Mdh2 PE=1 SV=3	MDHM_MOUSE	35611.9	1	8	11	50	0.352	GCDVVVIPAGVPR	K	K	0.996	2	1339.7	1952	92	104
Malate dehydrogenase, mitochondrial OS=Mus musculus GN=Mdh2 PE=1 SV=3	MDHM_MOUSE	35611.9	1	8	11	50	0.352	GYLGPEQLPDCLK	K	G	0.992	2	1489.74	2007	79	91
Malate dehydrogenase, mitochondrial OS=Mus musculus GN=Mdh2 PE=1 SV=3	MDHM_MOUSE	35611.9	1	8	11	50	0.352	IFGVTTLDIVR	K	A	0.997	2	1233.72	2337	166	176
Malate dehydrogenase, mitochondrial OS=Mus musculus GN=Mdh2 PE=1 SV=3	MDHM_MOUSE	35611.9	1	8	11	50	0.352	LTLYDIAHTPGVAADLSHIETR	R	A	0.997	2	2393.25	2285	53	74
Malate dehydrogenase, mitochondrial OS=Mus musculus GN=Mdh2 PE=1 SV=3	MDHM_MOUSE	35611.9	1	8	11	50	0.352	VAVLGASGGIGQPLSLLLK	K	N	0.997	2	1793.09	2657	27	45
Malate dehydrogenase, mitochondrial OS=Mus musculus GN=Mdh2 PE=1 SV=3	MDHM_MOUSE	35611.9	1	8	11	50	0.352	VDFPQDQLATLTGR	K	I	0.997	2	1560.8	2211	216	229
Malectin OS=Mus musculus GN=Mlec PE=2 SV=2	MLEC_MOUSE	32342.5	0.954	1	1	2	0.0447	STPEDQILYQTER	R	Y	0.997	2	1579.76	1778	90	102
MICOS complex subunit Mic60 OS=Mus musculus GN=Immt PE=1 SV=1	MIC60_MOUSE	83901.1	1	2	2	4	0.0304	ELDSITPDITPGWK	K	G	0.996	2	1571.8	2191	371	384
MICOS complex subunit Mic60 OS=Mus musculus GN=Immt PE=1 SV=1	MIC60_MOUSE	83901.1	1	2	2	4	0.0304	LSEQELEFR	K	R	0.997	2	1150.57	1770	516	524
Mitochondrial 2-oxoglutarate/malate carrier protein OS=Mus musculus GN=Slc25a11 PE=1 SV=3	M2OM_MOUSE	34156.3	1	2	2	2	0.0764	AVVVNAAQLASYSQSK	R	Q	0.994	2	1635.87	1842	191	206
Mitochondrial 2-oxoglutarate/malate carrier protein OS=Mus musculus GN=Slc25a11 PE=1 SV=3	M2OM_MOUSE	34156.3	1	2	2	2	0.0764	GCIPTMARAVVVNAAQLASYSQSK	R	Q	0.968	2	2452.22	1842	183	206
Moesin OS=Mus musculus GN=Msn PE=1 SV=3	MOES_MOUSE	67768.8	1	6	7	43	0.175	ALTSELANAR	K	D	0.994	2	1045.56	1477	524	533
Moesin OS=Mus musculus GN=Msn PE=1 SV=3	MOES_MOUSE	67768.8	1	6	7	43	0.175	APDFVFYAPR	K	L	0.997	2	1182.59	2119	264	273
Moesin OS=Mus musculus GN=Msn PE=1 SV=3	MOES_MOUSE	67768.8	1	6	7	43	0.175	AQMVQEDLEK	K	T	0.997	2	1190.57	1418	449	458
Moesin OS=Mus musculus GN=Msn PE=1 SV=3	MOES_MOUSE	67768.8	1	6	7	43	0.175	EGILNDDIYCPPETAVLLASYAVQSK	K	Y	0.968	2	2866.42	2730	108	133
Moesin OS=Mus musculus GN=Msn PE=1 SV=3	MOES_MOUSE	67768.8	1	6	7	43	0.175	EVWFFGLQYQDTK	R	A	0.997	2	1660.8	2548	41	53
Moesin OS=Mus musculus GN=Msn PE=1 SV=3	MOES_MOUSE	67768.8	1	6	7	43	0.175	IGFPWSEIR	K	N	0.997	2	1104.58	2293	238	246
Moesin OS=Mus musculus GN=Msn PE=1 SV=3	MOES_MOUSE	67768.8	1	6	7	43	0.175	ISQLEMAR	R	K	0.99	2	947.498	1440	428	435
Moesin OS=Mus musculus GN=Msn PE=1 SV=3	MOES_MOUSE	67768.8	1	6	7	43	0.175	TQEQLASEMAELTAR	K	I	0.997	2	1677.81	2093	413	427
Monofunctional C1-tetrahydrofolate synthase, mitochondrial OS=Mus musculus GN=Mthfd1l PE=1 SV=2	C1TM_MOUSE	105731	0.988	1	1	1	0.0123	LNIDPATITWQR	R	V	0.961	2	1427.76	2156	563	574
Myeloperoxidase OS=Mus musculus GN=Mpo PE=2 SV=2	PERM_MOUSE	81184.3	1	7	9	25	0.143	FCGLPQPSTVGELGTVLK	R	N	0.997	2	1903.98	2351	579	596
Myeloperoxidase OS=Mus musculus GN=Mpo PE=2 SV=2	PERM_MOUSE	81184.3	1	7	9	25	0.143	IGLDLPALNMQR	R	S	0.997	2	1340.74	2315	553	564
Myeloperoxidase OS=Mus musculus GN=Mpo PE=2 SV=2	PERM_MOUSE	81184.3	1	7	9	25	0.143	IICDNTGITTVSK	R	N	0.996	2	1422.71	1550	676	688
Myeloperoxidase OS=Mus musculus GN=Mpo PE=2 SV=2	PERM_MOUSE	81184.3	1	7	9	25	0.143	NQINALTSFVDASGVYGSEDPLAR	R	K	0.997	2	2524.23	2610.5	302	325
Myeloperoxidase OS=Mus musculus GN=Mpo PE=2 SV=2	PERM_MOUSE	81184.3	1	7	9	25	0.143	QNQIVVDEIR	R	E	0.997	2	1213.65	1651.5	534	543
Myeloperoxidase OS=Mus musculus GN=Mpo PE=2 SV=2	PERM_MOUSE	81184.3	1	7	9	25	0.143	VGQLLACLIGTQFR	R	K	0.997	2	1576.85	2555	631	644
Myeloperoxidase OS=Mus musculus GN=Mpo PE=2 SV=2	PERM_MOUSE	81184.3	1	7	9	25	0.143	VVLEGGIDPILR	R	G	0.997	2	1280.76	2143	511	522
Myosin-9 OS=Mus musculus GN=Myh9 PE=1 SV=4	MYH9_MOUSE	226378	1	13	15	64	0.113	ANLQIDQINTDLNLER	K	S	0.997	2	1869.97	2182.5	1755	1770
Myosin-9 OS=Mus musculus GN=Myh9 PE=1 SV=4	MYH9_MOUSE	226378	1	13	15	64	0.113	DELADEIANSSGK	R	G	0.997	2	1348.62	1738.5	1704	1716
Myosin-9 OS=Mus musculus GN=Myh9 PE=1 SV=4	MYH9_MOUSE	226378	1	13	15	64	0.113	DFSALESQLQDTQELLQEENR	K	Q	0.996	2	2493.17	2709	1302	1322
Myosin-9 OS=Mus musculus GN=Myh9 PE=1 SV=4	MYH9_MOUSE	226378	1	13	15	64	0.113	ELEDATETADAMNR	R	E	0.997	2	1565.67	1577.5	1899	1912
Myosin-9 OS=Mus musculus GN=Myh9 PE=1 SV=4	MYH9_MOUSE	226378	1	13	15	64	0.113	HSQAVEELADQLEQTKR	K	V	0.971	2	1982.98	1710	1194	1210
Myosin-9 OS=Mus musculus GN=Myh9 PE=1 SV=4	MYH9_MOUSE	226378	1	13	15	64	0.113	IAQLEEQLDNETK	K	E	0.997	2	1530.76	1697	1816	1828
Myosin-9 OS=Mus musculus GN=Myh9 PE=1 SV=4	MYH9_MOUSE	226378	1	13	15	64	0.113	IIGLDQVAGMSETALPGAFK	R	T	0.997	2	2018.06	2570	618	637
Myosin-9 OS=Mus musculus GN=Myh9 PE=1 SV=4	MYH9_MOUSE	226378	1	13	15	64	0.113	KQELEEICHDLEAR	K	V	0.994	2	1770.83	1628	910	923
Myosin-9 OS=Mus musculus GN=Myh9 PE=1 SV=4	MYH9_MOUSE	226378	1	13	15	64	0.113	LQQELDDLLVDLDHQR	R	Q	0.992	2	1950.98	2385	1418	1433
Myosin-9 OS=Mus musculus GN=Myh9 PE=1 SV=4	MYH9_MOUSE	226378	1	13	15	64	0.113	LQVELDSVTGLLSQSDSK	K	S	0.997	2	1919	2416	1278	1295
Myosin-9 OS=Mus musculus GN=Myh9 PE=1 SV=4	MYH9_MOUSE	226378	1	13	15	64	0.113	NFINNPLAQADWAAK	K	K	0.997	2	1672.84	2236	15	29
Myosin-9 OS=Mus musculus GN=Myh9 PE=1 SV=4	MYH9_MOUSE	226378	1	13	15	64	0.113	QLLQANPILEAFGNAK	R	T	0.995	2	1726.95	2497	210	225
Myosin-9 OS=Mus musculus GN=Myh9 PE=1 SV=4	MYH9_MOUSE	226378	1	13	15	64	0.113	VAEFTTNLMEEEEK	R	S	0.997	2	1669.76	1945	1001	1014
Myosin-9 OS=Mus musculus GN=Myh9 PE=1 SV=4	MYH9_MOUSE	226378	1	13	15	64	0.113	VISGVLQLGNIAFK	R	K	0.997	2	1458.87	2421	342	355
Myotrophin OS=Mus musculus GN=Mtpn PE=1 SV=2	MTPN_MOUSE	12861.3	0.954	1	1	10	0.144	GPDGLTALEATDNQAIK	K	A	0.997	2	1713.87	1922	98	114
NAD(P)H-hydrate epimerase OS=Mus musculus GN=Apoa1bp PE=1 SV=1	NNRE_MOUSE	30973.6	0.936	1	1	1	0.0638	GNPSGIQPDLLISLTAPK	K	K	0.996	2	1821.01	2432	222	239
NAD-dependent malic enzyme, mitochondrial OS=Mus musculus GN=Me2 PE=2 SV=1	MAOM_MOUSE	65801.4	0.954	1	1	1	0.0255	ALTTQLTDAELAQGR	K	L	0.997	2	1587.83	1832	497	511
NADH dehydrogenase [ubiquinone] 1 beta subcomplex subunit 10 OS=Mus musculus GN=Ndufb10 PE=1 SV=3	NDUBA_MOUSE	21024	1	3	3	7	0.239	AYDLVVDWPVTLVR	K	E	0.997	2	1645.89	2683.5	36	49
NADH dehydrogenase [ubiquinone] 1 beta subcomplex subunit 10 OS=Mus musculus GN=Ndufb10 PE=1 SV=3	NDUBA_MOUSE	21024	1	3	3	7	0.239	DVYPEPPSRTPAPSPQTSLPNPITYLTK	K	A	0.991	2	3038.58	2366.5	8	35
NADH dehydrogenase [ubiquinone] 1 beta subcomplex subunit 10 OS=Mus musculus GN=Ndufb10 PE=1 SV=3	NDUBA_MOUSE	21024	1	3	3	7	0.239	TPAPSPQTSLPNPITYLTK	R	A	0.997	2	2026.09	2368	17	35
NADH-ubiquinone oxidoreductase 75 kDa subunit, mitochondrial OS=Mus musculus GN=Ndufs1 PE=1 SV=2	NDUS1_MOUSE	79777.6	0.954	1	1	5	0.0261	ALSEIAGITLPYDTLDQVR	R	N	0.997	2	2075.1	2557	625	643
Neutral alpha-glucosidase AB OS=Mus musculus GN=Ganab PE=1 SV=1	GANAB_MOUSE	106913	1	2	2	2	0.0254	DDNSVELTVAEGPYK	R	I	0.997	2	1636.77	1942	134	148
Neutral alpha-glucosidase AB OS=Mus musculus GN=Ganab PE=1 SV=1	GANAB_MOUSE	106913	1	2	2	2	0.0254	IILTAQPFR	K	L	0.965	2	1058.64	1914	149	157
Neutrophil elastase OS=Mus musculus GN=Elane PE=2 SV=1	ELNE_MOUSE	28647.7	1	2	2	6	0.083	SVQVVLGAHDLR	R	R	0.997	2	1293.73	1580	78	89
Neutrophil elastase OS=Mus musculus GN=Elane PE=2 SV=1	ELNE_MOUSE	28647.7	1	2	2	6	0.083	TPCLAMGWGR	R	L	0.99	2	1149.52	1920.5	148	157
Neutrophil gelatinase-associated lipocalin OS=Mus musculus GN=Lcn2 PE=1 SV=1	NGAL_MOUSE	22875.4	1	2	2	6	0.17	SLGLKDDNIIFSVPTDQCIDN	K	-	0.997	2	2365.12	2435.5	180	200
Neutrophil gelatinase-associated lipocalin OS=Mus musculus GN=Lcn2 PE=1 SV=1	NGAL_MOUSE	22875.4	1	2	2	6	0.17	WYVVGLAGNAVQK	R	K	0.994	2	1404.76	2071.5	51	63
Nucleolin OS=Mus musculus GN=Ncl PE=1 SV=2	NUCL_MOUSE	76724.4	1	4	5	9	0.0891	FAISELFAK	K	N	0.996	2	1025.57	2347	327	335
Nucleolin OS=Mus musculus GN=Ncl PE=1 SV=2	NUCL_MOUSE	76724.4	1	4	5	9	0.0891	GLSEDTTEETLKESFEGSVR	K	A	0.996	2	2214.04	1966	575	594
Nucleolin OS=Mus musculus GN=Ncl PE=1 SV=2	NUCL_MOUSE	76724.4	1	4	5	9	0.0891	TLVLSNLSYSATK	K	E	0.997	2	1396.77	1930	488	500
Nucleolin OS=Mus musculus GN=Ncl PE=1 SV=2	NUCL_MOUSE	76724.4	1	4	5	9	0.0891	VEGSEPTTPFNLFIGNLNPNK	K	S	0.994	2	2288.16	2652	300	320
Nucleoside diphosphate kinase A OS=Mus musculus GN=Nme1 PE=1 SV=1	NDKA_MOUSE	17208	1	2	2	4	0.158	EISLWFQPEELVEYK	K	S	0.993	2	1909.96	2709	129	143
Nucleoside diphosphate kinase A OS=Mus musculus GN=Nme1 PE=1 SV=1	NDKA_MOUSE	17208	1	2	2	4	0.158	GDFCIQVGR	R	N	0.997	2	1051.5	1724	106	114
Osteoclast-stimulating factor 1 OS=Mus musculus GN=Ostf1 PE=1 SV=2	OSTF1_MOUSE	23783.4	1	2	2	2	0.172	GYADIVQLLLAK	K	G	0.997	2	1303.76	2727	151	162
Osteoclast-stimulating factor 1 OS=Mus musculus GN=Ostf1 PE=1 SV=2	OSTF1_MOUSE	23783.4	1	2	2	2	0.172	TGLIPSNYVAEQAESIDNPLHEAAK	R	R	0.948	2	2668.31	2175	58	82
P39054-DECOY	P39054-DECOY	0	0.975	1	1	1	0	IVLIEGQNPIARK	?	?	0.965	2	1378.75	2106	0	0
Peptidyl-prolyl cis-trans isomerase A OS=Mus musculus GN=Ppia PE=1 SV=2	PPIA_MOUSE	17971.8	1	8	12	110	0.585	FEDENFILK	K	H	0.997	2	1154.57	1973	83	91
Peptidyl-prolyl cis-trans isomerase A OS=Mus musculus GN=Ppia PE=1 SV=2	PPIA_MOUSE	17971.8	1	8	12	110	0.585	HTGPGILSMANAGPNTNGSQFFICTAK	K	T	0.997	2	2791.33	2181	92	118
Peptidyl-prolyl cis-trans isomerase A OS=Mus musculus GN=Ppia PE=1 SV=2	PPIA_MOUSE	17971.8	1	8	12	110	0.585	IIPGFMCQGGDFTR	R	H	0.997	2	1598.75	2115	56	69
Peptidyl-prolyl cis-trans isomerase A OS=Mus musculus GN=Ppia PE=1 SV=2	PPIA_MOUSE	17971.8	1	8	12	110	0.585	KITISDCGQL	K	-	0.997	2	1134.58	1638	155	164
Peptidyl-prolyl cis-trans isomerase A OS=Mus musculus GN=Ppia PE=1 SV=2	PPIA_MOUSE	17971.8	1	8	12	110	0.585	SIYGEKFEDENFILK	R	H	0.997	2	1831.91	2019	77	91
Peptidyl-prolyl cis-trans isomerase A OS=Mus musculus GN=Ppia PE=1 SV=2	PPIA_MOUSE	17971.8	1	8	12	110	0.585	VNPTVFFDITADDEPLGR	M	V	0.997	1	2005.99	2618.5	2	19
Peptidyl-prolyl cis-trans isomerase A OS=Mus musculus GN=Ppia PE=1 SV=2	PPIA_MOUSE	17971.8	1	8	12	110	0.585	VSFELFADK	R	V	0.997	2	1055.54	2148	20	28
Peptidyl-prolyl cis-trans isomerase A OS=Mus musculus GN=Ppia PE=1 SV=2	PPIA_MOUSE	17971.8	1	8	12	110	0.585	VSFELFADKVPK	R	T	0.997	2	1379.76	2020	20	31
Peroxiredoxin-1 OS=Mus musculus GN=Prdx1 PE=1 SV=1	PRDX1_MOUSE	22177.5	1	4	6	27	0.317	ADEGISFR	K	G	0.99	2	894.432	1565	121	128
Peroxiredoxin-1 OS=Mus musculus GN=Prdx1 PE=1 SV=1	PRDX1_MOUSE	22177.5	1	4	6	27	0.317	GLFIIDDK	R	G	0.98	2	920.509	2059	129	136
Peroxiredoxin-1 OS=Mus musculus GN=Prdx1 PE=1 SV=1	PRDX1_MOUSE	22177.5	1	4	6	27	0.317	LVQAFQFTDK	R	H	0.997	2	1196.63	1896	159	168
Peroxiredoxin-1 OS=Mus musculus GN=Prdx1 PE=1 SV=1	PRDX1_MOUSE	22177.5	1	4	6	27	0.317	QGGLGPMNIPLISDPK	K	R	0.983	2	1636.87	2341.5	94	109
Peroxiredoxin-1 OS=Mus musculus GN=Prdx1 PE=1 SV=1	PRDX1_MOUSE	22177.5	1	4	6	27	0.317	QITINDLPVGR	R	S	0.993	2	1225.69	1950	141	151
Peroxiredoxin-1 OS=Mus musculus GN=Prdx1 PE=1 SV=1	PRDX1_MOUSE	22177.5	1	4	6	27	0.317	TIAQDYGVLK	R	A	0.996	2	1108.59	1700	111	120
Peroxiredoxin-2 OS=Mus musculus GN=Prdx2 PE=1 SV=3	PRDX2_MOUSE	21779.1	1	4	4	12	0.273	ASGNAQIGKSAPDFTATAVVDGAFK	M	E	0.992	1	2395.23	2195.5	2	26
Peroxiredoxin-2 OS=Mus musculus GN=Prdx2 PE=1 SV=3	PRDX2_MOUSE	21779.1	1	4	4	12	0.273	KEGGLGPLNIPLLADVTK	R	S	0.997	2	1836.05	2451	92	109
Peroxiredoxin-2 OS=Mus musculus GN=Prdx2 PE=1 SV=3	PRDX2_MOUSE	21779.1	1	4	4	12	0.273	QITVNDLPVGR	R	S	0.994	2	1211.67	1805.5	140	150
Peroxiredoxin-2 OS=Mus musculus GN=Prdx2 PE=1 SV=3	PRDX2_MOUSE	21779.1	1	4	4	12	0.273	SAPDFTATAVVDGAFK	K	E	0.997	2	1596.79	2201.5	11	26
Peroxiredoxin-5, mitochondrial OS=Mus musculus GN=Prdx5 PE=1 SV=2	PRDX5_MOUSE	21897.6	1	4	4	5	0.219	ATDLLLDDSLVSLFGNR	K	R	0.997	2	1848.97	2729	156	172
Peroxiredoxin-5, mitochondrial OS=Mus musculus GN=Prdx5 PE=1 SV=2	PRDX5_MOUSE	21897.6	1	4	4	5	0.219	ATDLLLDDSLVSLFGNRR	K	L	0.989	2	2006.06	2589	156	173
Peroxiredoxin-5, mitochondrial OS=Mus musculus GN=Prdx5 PE=1 SV=2	PRDX5_MOUSE	21897.6	1	4	4	5	0.219	LLADPTGAFGK	R	A	0.994	2	1089.59	1850	145	155
Peroxiredoxin-5, mitochondrial OS=Mus musculus GN=Prdx5 PE=1 SV=2	PRDX5_MOUSE	21897.6	1	4	4	5	0.219	VGDAIPSVEVFEGEPGK	K	K	0.994	2	1729.86	2162	54	70
Peroxiredoxin-6 OS=Mus musculus GN=Prdx6 PE=1 SV=3	PRDX6_MOUSE	24871.7	1	2	2	4	0.147	DFTPVCTTELGR	R	A	0.997	2	1395.66	1894	42	53
Peroxiredoxin-6 OS=Mus musculus GN=Prdx6 PE=1 SV=3	PRDX6_MOUSE	24871.7	1	2	2	4	0.147	PGGLLLGDEAPNFEANTTIGR	M	I	0.997	1	2142.08	2277.5	2	22
Phosphate carrier protein, mitochondrial OS=Mus musculus GN=Slc25a3 PE=1 SV=1	MPCP_MOUSE	39633.1	1	1	1	4	0.0336	IQTQPGYANTLR	R	E	0.997	2	1361.72	1473.5	185	196
Phosphatidylethanolamine-binding protein 1 OS=Mus musculus GN=Pebp1 PE=1 SV=3	PEBP1_MOUSE	20830.5	1	1	1	6	0.0695	VDYAGVTVDELGK	R	V	0.997	2	1365.69	1935.5	27	39
Phosphatidylinositol 3,4,5-trisphosphate 5-phosphatase 1 OS=Mus musculus GN=Inpp5d PE=1 SV=2	SHIP1_MOUSE	133546	1	1	1	1	0.0118	LSQLTSLLSSIEDK	K	V	0.997	2	1533.84	2458	268	281
Phosphoglucomutase-1 OS=Mus musculus GN=Pgm1 PE=1 SV=4	PGM1_MOUSE	61420.2	1	1	1	1	0.0285	ADNFEYSDPVDGSISK	K	N	0.997	2	1743.77	1848	471	486
Phosphoglucomutase-2 OS=Mus musculus GN=Pgm2 PE=1 SV=1	PGM2_MOUSE	68749.4	0.52	1	1	1	0.0161	LDQETAQWLR	R	W	0.95	2	1259.64	1828	23	32
Phosphoglycerate kinase 1 OS=Mus musculus GN=Pgk1 PE=1 SV=4	PGK1_MOUSE	44551.1	1	2	5	12	0.0983	DCVGPEVENACANPAAGTVILLENLR	K	F	0.993	2	2782.35	2723.5	98	123
Phosphoglycerate kinase 1 OS=Mus musculus GN=Pgk1 PE=1 SV=4	PGK1_MOUSE	44551.1	1	2	5	12	0.0983	LGDVYVNDAFGTAHR	K	A	0.997	2	1635.78	1755.5	157	171
Phosphoglycerate mutase 1 OS=Mus musculus GN=Pgam1 PE=1 SV=3	PGAM1_MOUSE	28832.8	1	3	4	20	0.209	ALPFWNEEIVPQIK	R	E	0.997	2	1683.91	2543	163	176
Phosphoglycerate mutase 1 OS=Mus musculus GN=Pgam1 PE=1 SV=3	PGAM1_MOUSE	28832.8	1	3	4	20	0.209	FSGWYDADLSPAGHEEAK	R	R	0.997	2	1979.88	1876.5	22	39
Phosphoglycerate mutase 1 OS=Mus musculus GN=Pgam1 PE=1 SV=3	PGAM1_MOUSE	28832.8	1	3	4	20	0.209	YADLTEDQLPSCESLKDTIAR	R	A	0.997	2	2426.14	1987	142	162
Phosphoribosylformylglycinamidine synthase OS=Mus musculus GN=Pfas PE=2 SV=1	PUR4_MOUSE	144629	1	6	8	12	0.0868	ELSDPEGAIIYTSR	K	F	0.997	2	1550.77	1906.5	528	541
Phosphoribosylformylglycinamidine synthase OS=Mus musculus GN=Pfas PE=2 SV=1	PUR4_MOUSE	144629	1	6	8	12	0.0868	GHLLYVPLSPGQHR	K	L	0.995	2	1573.86	1576	848	861
Phosphoribosylformylglycinamidine synthase OS=Mus musculus GN=Pfas PE=2 SV=1	PUR4_MOUSE	144629	1	6	8	12	0.0868	GWAAAVTFNPQAR	K	E	0.997	2	1388.71	1964.5	1127	1139
Phosphoribosylformylglycinamidine synthase OS=Mus musculus GN=Pfas PE=2 SV=1	PUR4_MOUSE	144629	1	6	8	12	0.0868	HVVFTAETHNFPTGVAPFSGATTGTGGR	R	I	0.997	2	2817.36	1904	303	330
Phosphoribosylformylglycinamidine synthase OS=Mus musculus GN=Pfas PE=2 SV=1	PUR4_MOUSE	144629	1	6	8	12	0.0868	LGGTALAQCFSQLGEHPPDLDLPENLVR	R	A	0.974	2	3048.47	2517	862	889
Phosphoribosylformylglycinamidine synthase OS=Mus musculus GN=Pfas PE=2 SV=1	PUR4_MOUSE	144629	1	6	8	12	0.0868	NPSTVEVFDLAQSNSEHSR	R	H	0.966	2	2117.97	1808	213	231
Plastin-2 OS=Mus musculus GN=Lcp1 PE=1 SV=4	PLSL_MOUSE	70151.9	1	22	42	221	0.56	AECMLQQAER	R	L	0.997	2	1235.55	1401	334	343
Plastin-2 OS=Mus musculus GN=Lcp1 PE=1 SV=4	PLSL_MOUSE	70151.9	1	22	42	221	0.56	AYYHLLEQVAPK	K	G	0.996	2	1431.76	1768	298	309
Plastin-2 OS=Mus musculus GN=Lcp1 PE=1 SV=4	PLSL_MOUSE	70151.9	1	22	42	221	0.56	EGICAIGGTSEQSSVGTQHSYSEEEK	K	Y	0.99	2	2770.16	1516	98	123
Plastin-2 OS=Mus musculus GN=Lcp1 PE=1 SV=4	PLSL_MOUSE	70151.9	1	22	42	221	0.56	EITENLMATGDLDQDGK	R	I	0.996	2	1849.85	1953	52	68
Plastin-2 OS=Mus musculus GN=Lcp1 PE=1 SV=4	PLSL_MOUSE	70151.9	1	22	42	221	0.56	FSLVGIAGQDLNEGNR	K	T	0.997	2	1689.86	2184	473	488
Plastin-2 OS=Mus musculus GN=Lcp1 PE=1 SV=4	PLSL_MOUSE	70151.9	1	22	42	221	0.56	GDEEGIPAVVIDMSGLR	K	E	0.997	2	1757.87	2592.5	310	326
Plastin-2 OS=Mus musculus GN=Lcp1 PE=1 SV=4	PLSL_MOUSE	70151.9	1	22	42	221	0.56	GSVSDEEMMELR	R	E	0.997	2	1382.59	1765.5	4	15
Plastin-2 OS=Mus musculus GN=Lcp1 PE=1 SV=4	PLSL_MOUSE	70151.9	1	22	42	221	0.56	HVIPMNPNTDDLFNAVGDGIVLCK	R	M	0.99	2	2640.28	2415	142	165
Plastin-2 OS=Mus musculus GN=Lcp1 PE=1 SV=4	PLSL_MOUSE	70151.9	1	22	42	221	0.56	ISTSLPVLDLIDAIQPGSINYDLLK	K	T	0.991	2	2700.46	2756	546	570
Plastin-2 OS=Mus musculus GN=Lcp1 PE=1 SV=4	PLSL_MOUSE	70151.9	1	22	42	221	0.56	ITNFSTDIK	K	D	0.994	2	1039.53	1568	286	294
Plastin-2 OS=Mus musculus GN=Lcp1 PE=1 SV=4	PLSL_MOUSE	70151.9	1	22	42	221	0.56	KLENCNYAVDLGK	K	N	0.997	2	1523.75	1486	456	468
Plastin-2 OS=Mus musculus GN=Lcp1 PE=1 SV=4	PLSL_MOUSE	70151.9	1	22	42	221	0.56	LENCNYAVDLGK	K	N	0.997	2	1395.66	1648	457	468
Plastin-2 OS=Mus musculus GN=Lcp1 PE=1 SV=4	PLSL_MOUSE	70151.9	1	22	42	221	0.56	LNLAFIANLFNK	K	Y	0.997	2	1379.76	2737	362	373
Plastin-2 OS=Mus musculus GN=Lcp1 PE=1 SV=4	PLSL_MOUSE	70151.9	1	22	42	221	0.56	LSPEELLLR	K	W	0.987	2	1069.63	2184.5	264	272
Plastin-2 OS=Mus musculus GN=Lcp1 PE=1 SV=4	PLSL_MOUSE	70151.9	1	22	42	221	0.56	MINLSVPDTIDER	K	T	0.987	2	1502.75	2113	166	178
Plastin-2 OS=Mus musculus GN=Lcp1 PE=1 SV=4	PLSL_MOUSE	70151.9	1	22	42	221	0.56	MVMTVFACLMGK	K	G	0.983	2	1387.66	2549	611	622
Plastin-2 OS=Mus musculus GN=Lcp1 PE=1 SV=4	PLSL_MOUSE	70151.9	1	22	42	221	0.56	NEALIALLR	R	E	0.995	2	1012.62	2215	245	253
Plastin-2 OS=Mus musculus GN=Lcp1 PE=1 SV=4	PLSL_MOUSE	70151.9	1	22	42	221	0.56	NWMNSLGVNPR	R	V	0.997	2	1287.63	1976	402	412
Plastin-2 OS=Mus musculus GN=Lcp1 PE=1 SV=4	PLSL_MOUSE	70151.9	1	22	42	221	0.56	QFVTATDVVR	R	G	0.997	2	1135.61	1668.5	348	357
Plastin-2 OS=Mus musculus GN=Lcp1 PE=1 SV=4	PLSL_MOUSE	70151.9	1	22	42	221	0.56	RYTLNILEDIGGGQK	R	V	0.995	2	1677.88	2126	501	515
Plastin-2 OS=Mus musculus GN=Lcp1 PE=1 SV=4	PLSL_MOUSE	70151.9	1	22	42	221	0.56	VDTDGNGYISCNELNDLFK	K	A	0.997	2	2173.97	2481	21	39
Plastin-2 OS=Mus musculus GN=Lcp1 PE=1 SV=4	PLSL_MOUSE	70151.9	1	22	42	221	0.56	VNDDIIVNWVNTTLK	K	E	0.997	2	1743.93	2645	516	530
Plastin-2 OS=Mus musculus GN=Lcp1 PE=1 SV=4	PLSL_MOUSE	70151.9	1	22	42	221	0.56	VYALPEDLVEVNPK	R	M	0.997	2	1585.85	2174	597	610
Plastin-2 OS=Mus musculus GN=Lcp1 PE=1 SV=4	PLSL_MOUSE	70151.9	1	22	42	221	0.56	YAFVNWINK	K	A	0.978	2	1154.55	2133.5	124	132
Plastin-2 OS=Mus musculus GN=Lcp1 PE=1 SV=4	PLSL_MOUSE	70151.9	1	22	42	221	0.56	YPALHKPENQDIDWGALEGETR	K	E	0.993	2	2540.17	1860	374	395
Plastin-2 OS=Mus musculus GN=Lcp1 PE=1 SV=4	PLSL_MOUSE	70151.9	1	22	42	221	0.56	YTLNILEDIGGGQK	R	V	0.997	2	1522.76	2380.5	502	515
Plastin-3 OS=Mus musculus GN=Pls3 PE=1 SV=3	PLST_MOUSE	70744.7	0.998	1	1	12	0.0873	HVIPMNPNTDDLFKAVGDGIVLCK	R	M	0.993	2	2640.27	2399	145	168
Plastin-3 OS=Mus musculus GN=Pls3 PE=1 SV=3	PLST_MOUSE	70744.7	0.998	1	1	12	0.0873	LSPEELLLR	K	W	0.987	2	1069.63	2184.5	267	275
Plastin-3 OS=Mus musculus GN=Pls3 PE=1 SV=3	PLST_MOUSE	70744.7	0.998	1	1	12	0.0873	MINLSVPDTIDER	K	A	0.987	2	1502.75	2113	169	181
Plastin-3 OS=Mus musculus GN=Pls3 PE=1 SV=3	PLST_MOUSE	70744.7	0.998	1	1	12	0.0873	YAFVNWINK	K	A	0.978	2	1154.55	2133.5	127	135
Platelet-activating factor acetylhydrolase IB subunit gamma OS=Mus musculus GN=Pafah1b3 PE=1 SV=1	PA1B3_MOUSE	25852.9	0.85	1	1	1	0.0388	VVVLGLLPR	R	G	0.99	2	965.651	2180	134	142
Polyadenylate-binding protein 1 OS=Mus musculus GN=Pabpc1 PE=1 SV=2	PABP1_MOUSE	70671.3	0.946	1	1	1	0.0252	ALYDTFSAFGNILSCK	K	V	0.997	2	1806.87	2658	114	129
Pro-cathepsin H OS=Mus musculus GN=Ctsh PE=2 SV=2	CATH_MOUSE	37170.3	0.989	1	1	1	0.045	GGLPSQAFEYILYNK	K	G	0.994	2	1699.82	2463	181	195
Profilin-1 OS=Mus musculus GN=Pfn1 PE=1 SV=2	PROF1_MOUSE	14957.3	1	6	10	160	0.586	CYEMASHLR	K	R	0.987	2	1166.51	1361	128	136
Profilin-1 OS=Mus musculus GN=Pfn1 PE=1 SV=2	PROF1_MOUSE	14957.3	1	6	10	160	0.586	DSLLQDGEFTMDLR	R	T	0.997	2	1639.76	2480	76	89
Profilin-1 OS=Mus musculus GN=Pfn1 PE=1 SV=2	PROF1_MOUSE	14957.3	1	6	10	160	0.586	DSPSVWAAVPGK	K	T	0.997	2	1213.62	1921	27	38
Profilin-1 OS=Mus musculus GN=Pfn1 PE=1 SV=2	PROF1_MOUSE	14957.3	1	6	10	160	0.586	SSFFVNGLTLGGQK	R	C	0.995	2	1456.73	2251	57	70
Profilin-1 OS=Mus musculus GN=Pfn1 PE=1 SV=2	PROF1_MOUSE	14957.3	1	6	10	160	0.586	STGGAPTFNVTVTMTAK	K	T	0.997	2	1682.84	1941	92	108
Profilin-1 OS=Mus musculus GN=Pfn1 PE=1 SV=2	PROF1_MOUSE	14957.3	1	6	10	160	0.586	TFVSITPAEVGVLVGK	K	D	0.997	2	1616.93	2482	39	54
Prohibitin OS=Mus musculus GN=Phb PE=1 SV=1	PHB_MOUSE	29820.6	1	6	7	12	0.342	AAELIANSLATAGDGLIELR	K	K	0.997	2	1998.09	2569	220	239
Prohibitin OS=Mus musculus GN=Phb PE=1 SV=1	PHB_MOUSE	29820.6	1	6	7	12	0.342	DLQNVNITLR	K	I	0.971	2	1185.66	1921	84	93
Prohibitin OS=Mus musculus GN=Phb PE=1 SV=1	PHB_MOUSE	29820.6	1	6	7	12	0.342	FDAGELITQR	R	E	0.997	2	1149.59	1915.5	134	143
Prohibitin OS=Mus musculus GN=Phb PE=1 SV=1	PHB_MOUSE	29820.6	1	6	7	12	0.342	FGLALAVAGGVVNSALYNVDAGHR	K	A	0.997	2	2371.25	2585	12	35
Prohibitin OS=Mus musculus GN=Phb PE=1 SV=1	PHB_MOUSE	29820.6	1	6	7	12	0.342	IYTSIGEDYDER	R	V	0.997	2	1460.65	1654	106	117
Prohibitin OS=Mus musculus GN=Phb PE=1 SV=1	PHB_MOUSE	29820.6	1	6	7	12	0.342	NITYLPAGQSVLLQLPQ	R	-	0.995	2	1855.03	2720	256	272
Prohibitin-2 OS=Mus musculus GN=Phb2 PE=1 SV=1	PHB2_MOUSE	33297.6	1	3	4	9	0.161	IGGVQQDTILAEGLHFR	R	I	0.997	2	1855.96	2100	55	71
Prohibitin-2 OS=Mus musculus GN=Phb2 PE=1 SV=1	PHB2_MOUSE	33297.6	1	3	4	9	0.161	IVQAEGEAEAAK	K	M	0.997	2	1215.62	1274	225	236
Prohibitin-2 OS=Mus musculus GN=Phb2 PE=1 SV=1	PHB2_MOUSE	33297.6	1	3	4	9	0.161	IYLTADNLVLNLQDESFTR	R	G	0.997	2	2225.14	2604	271	289
Proliferating cell nuclear antigen OS=Mus musculus GN=Pcna PE=1 SV=2	PCNA_MOUSE	28785.5	0.998	1	1	1	0.0728	AEDNADTLALVFEAPNQEK	R	V	0.994	2	2074.99	2317	92	110
Prolyl endopeptidase OS=Mus musculus GN=Prep PE=2 SV=1	PPCE_MOUSE	80753.4	0.954	1	1	1	0.0239	VFLDPNTLSDDGTVALR	R	G	0.997	2	1832.94	2295	112	128
Proteasome activator complex subunit 1 OS=Mus musculus GN=Psme1 PE=2 SV=2	PSME1_MOUSE	28673.5	1	4	5	15	0.217	EPALNEANLSNLK	K	A	0.991	2	1412.74	1781.5	46	58
Proteasome activator complex subunit 1 OS=Mus musculus GN=Psme1 PE=2 SV=2	PSME1_MOUSE	28673.5	1	4	5	15	0.217	IEDGNNFGVAVQEK	R	V	0.997	2	1519.74	1634	142	155
Proteasome activator complex subunit 1 OS=Mus musculus GN=Psme1 PE=2 SV=2	PSME1_MOUSE	28673.5	1	4	5	15	0.217	NAYAVLYDIILK	R	N	0.997	2	1395.79	2667	221	232
Proteasome activator complex subunit 1 OS=Mus musculus GN=Psme1 PE=2 SV=2	PSME1_MOUSE	28673.5	1	4	5	15	0.217	QLVHELDEAEYQEIR	R	L	0.984	2	1871.91	1743	199	213
Proteasome activator complex subunit 2 OS=Mus musculus GN=Psme2 PE=2 SV=4	PSME2_MOUSE	27058.1	1	3	3	7	0.222	AFYAELYHIISSNLEK	R	I	0.997	2	1898.95	2550.5	211	226
Proteasome activator complex subunit 2 OS=Mus musculus GN=Psme2 PE=2 SV=4	PSME2_MOUSE	27058.1	1	3	3	7	0.222	IEDGNDFGVAIQEK	K	V	0.997	2	1534.74	1805	132	145
Proteasome activator complex subunit 2 OS=Mus musculus GN=Psme2 PE=2 SV=4	PSME2_MOUSE	27058.1	1	3	3	7	0.222	KIISLSQLLQEDSLNVADLSSLR	R	A	0.99	2	2543.39	2647.5	39	61
Proteasome subunit alpha type-1 OS=Mus musculus GN=Psma1 PE=1 SV=1	PSA1_MOUSE	29547	0.998	1	1	1	0.057	NQYDNDVTVWSPQGR	R	I	0.997	2	1778.81	1844	4	18
Proteasome subunit alpha type-2 OS=Mus musculus GN=Psma2 PE=1 SV=3	PSA2_MOUSE	25926.9	1	1	1	2	0.0812	YNEDLELEDAIHTAILTLK	R	E	0.997	2	2202.12	2703	178	196
Proteasome subunit alpha type-3 OS=Mus musculus GN=Psma3 PE=1 SV=3	PSA3_MOUSE	28405.7	0.954	1	1	1	0.0471	AVENSSTAIGIR	K	C	0.997	2	1217.65	1451	30	41
Proteasome subunit alpha type-4 OS=Mus musculus GN=Psma4 PE=1 SV=1	PSA4_MOUSE	29471.6	1	2	2	2	0.123	LLDEVFFSEK	K	I	0.997	2	1226.63	2231	55	64
Proteasome subunit alpha type-4 OS=Mus musculus GN=Psma4 PE=1 SV=1	PSA4_MOUSE	29471.6	1	2	2	2	0.123	YLLQYQEPIPCEQLVTALCDIK	R	Q	0.949	2	2696.32	2699	97	118
Proteasome subunit alpha type-7 OS=Mus musculus GN=Psma7 PE=1 SV=1	PSA7_MOUSE	27855.2	1	2	2	3	0.105	ALLEVVQSGGK	K	N	0.997	2	1100.63	1724.5	194	204
Proteasome subunit alpha type-7 OS=Mus musculus GN=Psma7 PE=1 SV=1	PSA7_MOUSE	27855.2	1	2	2	3	0.105	NYTDDAIETDDLTIK	K	L	0.997	2	1726.8	1966	175	189
Proteasome subunit beta type-1 OS=Mus musculus GN=Psmb1 PE=1 SV=1	PSB1_MOUSE	26373	0.995	1	1	1	0.0583	GAVYSFDPVGSYQR	K	D	0.997	2	1545.73	1947	146	159
Proteasome subunit beta type-10 OS=Mus musculus GN=Psmb10 PE=1 SV=1	PSB10_MOUSE	29062.9	0.954	1	2	9	0.0733	LPFTALGSGQGAAVALLEDR	R	F	0.997	2	1986.07	2507	161	180
Proteasome subunit beta type-2 OS=Mus musculus GN=Psmb2 PE=1 SV=1	PSB2_MOUSE	22907.5	1	1	1	2	0.0547	FILNLPTFSVR	R	V	0.997	2	1306.75	2565	171	181
Proteasome subunit beta type-3 OS=Mus musculus GN=Psmb3 PE=1 SV=1	PSB3_MOUSE	22965.5	1	2	3	12	0.166	FGPYYTEPVIAGLDPK	R	T	0.997	2	1766.9	2290	100	115
Proteasome subunit beta type-3 OS=Mus musculus GN=Psmb3 PE=1 SV=1	PSB3_MOUSE	22965.5	1	2	3	12	0.166	LYIGLAGLATDVQTVAQR	R	L	0.997	2	1889.05	2512	49	66
Protein disulfide-isomerase A3 OS=Mus musculus GN=Pdia3 PE=1 SV=2	PDIA3_MOUSE	56680.4	1	6	8	24	0.121	ALEQFLQEYFDGNLK	K	R	0.997	2	1814.85	2703.5	348	362
Protein disulfide-isomerase A3 OS=Mus musculus GN=Pdia3 PE=1 SV=2	PDIA3_MOUSE	56680.4	1	6	8	24	0.121	ALEQFLQEYFDGNLKR	K	Y	0.993	2	1971.98	2458.5	348	363
Protein disulfide-isomerase A3 OS=Mus musculus GN=Pdia3 PE=1 SV=2	PDIA3_MOUSE	56680.4	1	6	8	24	0.121	DLFSDGHSEFLK	R	A	0.984	2	1394.66	1973.5	162	173
Protein disulfide-isomerase A3 OS=Mus musculus GN=Pdia3 PE=1 SV=2	PDIA3_MOUSE	56680.4	1	6	8	24	0.121	DLLTAYYDVDYEK	K	N	0.997	2	1607.75	2348.5	259	271
Protein disulfide-isomerase A3 OS=Mus musculus GN=Pdia3 PE=1 SV=2	PDIA3_MOUSE	56680.4	1	6	8	24	0.121	ELNDFISYLQR	R	E	0.997	2	1397.71	2399	472	482
Protein disulfide-isomerase A3 OS=Mus musculus GN=Pdia3 PE=1 SV=2	PDIA3_MOUSE	56680.4	1	6	8	24	0.121	FVMQEEFSR	K	D	0.991	2	1172.54	1781	336	344
Protein disulfide-isomerase A4 OS=Mus musculus GN=Pdia4 PE=1 SV=3	PDIA4_MOUSE	71984.4	1	9	9	21	0.207	EVSQPDWTPPPEVTLSLTK	R	D	0.995	2	2124.09	2319	159	177
Protein disulfide-isomerase A4 OS=Mus musculus GN=Pdia4 PE=1 SV=3	PDIA4_MOUSE	71984.4	1	9	9	21	0.207	FAMEPEEFDSDTLR	K	E	0.997	2	1686.73	2104	479	492
Protein disulfide-isomerase A4 OS=Mus musculus GN=Pdia4 PE=1 SV=3	PDIA4_MOUSE	71984.4	1	9	9	21	0.207	FHVMDVQGSTEASAIKDYVVK	R	H	0.997	2	2325.14	1923	364	384
Protein disulfide-isomerase A4 OS=Mus musculus GN=Pdia4 PE=1 SV=3	PDIA4_MOUSE	71984.4	1	9	9	21	0.207	MDATANDITNDQYK	K	V	0.997	2	1599.7	1503	576	589
Protein disulfide-isomerase A4 OS=Mus musculus GN=Pdia4 PE=1 SV=3	PDIA4_MOUSE	71984.4	1	9	9	21	0.207	QLEPIYTSLGK	K	K	0.984	2	1248.68	1857	553	563
Protein disulfide-isomerase A4 OS=Mus musculus GN=Pdia4 PE=1 SV=3	PDIA4_MOUSE	71984.4	1	9	9	21	0.207	RFDVSGYPTLK	K	I	0.997	2	1282.68	1673.5	239	249
Protein disulfide-isomerase A4 OS=Mus musculus GN=Pdia4 PE=1 SV=3	PDIA4_MOUSE	71984.4	1	9	9	21	0.207	VDATEQTDLAK	K	R	0.997	2	1190.59	1338	228	238
Protein disulfide-isomerase A4 OS=Mus musculus GN=Pdia4 PE=1 SV=3	PDIA4_MOUSE	71984.4	1	9	9	21	0.207	VEGFPTIYFAPSGDK	K	K	0.997	2	1627.8	2306	590	604
Protein disulfide-isomerase A4 OS=Mus musculus GN=Pdia4 PE=1 SV=3	PDIA4_MOUSE	71984.4	1	9	9	21	0.207	YGIVDYMIEQSGPPSK	K	E	0.997	2	1783.86	2277	266	281
Protein disulfide-isomerase A6 OS=Mus musculus GN=Pdia6 PE=1 SV=3	PDIA6_MOUSE	48101.4	1	2	2	3	0.0705	GSTAPVGGGSFPTITPR	R	E	0.997	2	1601.83	1884.5	393	409
Protein disulfide-isomerase A6 OS=Mus musculus GN=Pdia6 PE=1 SV=3	PDIA6_MOUSE	48101.4	1	2	2	3	0.0705	TGEAIVDAALSALR	R	Q	0.997	2	1386.76	2571	119	132
Protein disulfide-isomerase OS=Mus musculus GN=P4hb PE=1 SV=2	PDIA1_MOUSE	57060.6	0.994	1	1	1	0.0157	ILEFFGLK	R	K	0.952	2	966.566	2403	303	310
Protein DJ-1 OS=Mus musculus GN=Park7 PE=1 SV=1	PARK7_MOUSE	20021.3	1	3	3	5	0.296	DVMICPDTSLEDAK	R	T	0.996	2	1593.71	1934	49	62
Protein DJ-1 OS=Mus musculus GN=Park7 PE=1 SV=1	PARK7_MOUSE	20021.3	1	3	3	5	0.296	GAEEMETVIPVDVMR	K	R	0.996	2	1675.8	2263	13	27
Protein DJ-1 OS=Mus musculus GN=Park7 PE=1 SV=1	PARK7_MOUSE	20021.3	1	3	3	5	0.296	TQGPYDVVVLPGGNLGAQNLSESPMVK	K	E	0.969	2	2770.41	2373	63	89
Protein FAM49B OS=Mus musculus GN=Fam49b PE=2 SV=1	FA49B_MOUSE	36776.7	1	2	4	14	0.127	DAEGILEDLQSYR	K	G	0.997	2	1508.72	2472	45	57
Protein FAM49B OS=Mus musculus GN=Fam49b PE=2 SV=1	FA49B_MOUSE	36776.7	1	2	4	14	0.127	DQPPNSVEGLLNALR	K	Y	0.997	2	1622.85	2591	290	304
Protein FAM49B OS=Mus musculus GN=Fam49b PE=2 SV=1	FA49B_MOUSE	36776.7	1	2	4	14	0.127	MSLFYAEATPMLK	R	T	0.985	2	1501.74	2308	187	199
Protein PRRC2A OS=Mus musculus GN=Prrc2a PE=1 SV=1	PRC2A_MOUSE	229205	1	1	1	1	0.00834	EIPAAPALPPTPTPTPEK	K	E	0.971	2	1767.92	1504	525	542
Protein S100-A11 OS=Mus musculus GN=S100a11 PE=1 SV=1	S10AB_MOUSE	11083.3	0.992	1	3	6	0.112	CIESLIAVFQK	R	Y	0.989	2	1307.7	2409	8	18
Protein S100-A6 OS=Mus musculus GN=S100a6 PE=1 SV=3	S10A6_MOUSE	10051.4	0.849	1	1	1	0.0899	LQDAEIAR	K	L	0.99	2	915.49	1314	48	55
Protein S100-A8 OS=Mus musculus GN=S100a8 PE=1 SV=3	S10A8_MOUSE	10294.8	1	2	6	24	0.494	ALSNLIDVYHNYSNIQGNHHALYK	K	N	0.989	2	2785.37	1918	8	31
Protein S100-A8 OS=Mus musculus GN=S100a8 PE=1 SV=3	S10A8_MOUSE	10294.8	1	2	6	24	0.494	MVTTECPQFVQNINIENLFR	K	E	0.997	2	2453.2	2660	37	56
Protein S100-A9 OS=Mus musculus GN=S100a9 PE=1 SV=3	S10A9_MOUSE	13049.2	1	3	7	51	0.239	QMVEAQLATFMK	R	K	0.997	2	1396.7	2143.5	40	51
Protein S100-A9 OS=Mus musculus GN=S100a9 PE=1 SV=3	S10A9_MOUSE	13049.2	1	3	7	51	0.239	QMVEAQLATFMKK	R	E	0.996	2	1524.79	1907	40	52
Protein S100-A9 OS=Mus musculus GN=S100a9 PE=1 SV=3	S10A9_MOUSE	13049.2	1	3	7	51	0.239	SITTIIDTFHQYSR	R	K	0.997	2	1681.85	2191	12	25
Protein SET OS=Mus musculus GN=Set PE=1 SV=1	SET_MOUSE	33378.4	0.996	1	2	3	0.0484	IDFYFDENPYFENK	R	V	0.994	2	1840.76	2442	136	149
Purine nucleoside phosphorylase OS=Mus musculus GN=Pnp PE=1 SV=2	PNPH_MOUSE	32277	1	3	3	10	0.138	EAQIFDYNEIPNFPQSTVQGHAGR	K	L	0.99	2	2719.27	2160.5	44	67
Purine nucleoside phosphorylase OS=Mus musculus GN=Pnp PE=1 SV=2	PNPH_MOUSE	32277	1	3	3	10	0.138	FVSILMESIPLPDR	R	G	0.997	2	1616.87	2607	274	287
Purine nucleoside phosphorylase OS=Mus musculus GN=Pnp PE=1 SV=2	PNPH_MOUSE	32277	1	3	3	10	0.138	FVSILMESIPLPDRGS	R	-	0.997	2	1760.93	2622	274	289
Pyruvate dehydrogenase E1 component subunit alpha, somatic form, mitochondrial OS=Mus musculus GN=Pdha1 PE=1 SV=1	ODPA_MOUSE	43232.5	0.522	1	1	1	0.0333	LEEGPPVTTVLTR	R	E	0.95	2	1411.78	1874	46	58
Pyruvate kinase PKM OS=Mus musculus GN=Pkm PE=1 SV=4	KPYM_MOUSE	57845.6	1	11	16	60	0.273	AEGSDVANAVLDGADCIMLSGETAK	R	G	0.997	2	2494.14	2562.5	343	367
Pyruvate kinase PKM OS=Mus musculus GN=Pkm PE=1 SV=4	KPYM_MOUSE	57845.6	1	11	16	60	0.273	AEGSDVANAVLDGADCIMLSGETAKGDYPLEAVR	R	M	0.997	2	3495.63	2584	343	376
Pyruvate kinase PKM OS=Mus musculus GN=Pkm PE=1 SV=4	KPYM_MOUSE	57845.6	1	11	16	60	0.273	CDENILWLDYK	K	N	0.997	2	1468.68	2288.5	152	162
Pyruvate kinase PKM OS=Mus musculus GN=Pkm PE=1 SV=4	KPYM_MOUSE	57845.6	1	11	16	60	0.273	DAVLNAWAEDVDLR	K	V	0.997	2	1586.78	2446	476	489
Pyruvate kinase PKM OS=Mus musculus GN=Pkm PE=1 SV=4	KPYM_MOUSE	57845.6	1	11	16	60	0.273	GADFLVTEVENGGSLGSK	K	K	0.997	2	1780.86	2177	189	206
Pyruvate kinase PKM OS=Mus musculus GN=Pkm PE=1 SV=4	KPYM_MOUSE	57845.6	1	11	16	60	0.273	GDYPLEAVR	K	M	0.99	2	1019.52	1644	368	376
Pyruvate kinase PKM OS=Mus musculus GN=Pkm PE=1 SV=4	KPYM_MOUSE	57845.6	1	11	16	60	0.273	IYVDDGLISLQVK	K	E	0.997	2	1463.8	2268	174	186
Pyruvate kinase PKM OS=Mus musculus GN=Pkm PE=1 SV=4	KPYM_MOUSE	57845.6	1	11	16	60	0.273	LAPITSDPTEAAAVGAVEASFK	R	C	0.997	2	2145.11	2438	401	422
Pyruvate kinase PKM OS=Mus musculus GN=Pkm PE=1 SV=4	KPYM_MOUSE	57845.6	1	11	16	60	0.273	LDIDSAPITAR	R	N	0.995	2	1171.63	1769	33	43
Pyruvate kinase PKM OS=Mus musculus GN=Pkm PE=1 SV=4	KPYM_MOUSE	57845.6	1	11	16	60	0.273	NTGIICTIGPASR	R	S	0.997	2	1359.71	1728	44	56
Pyruvate kinase PKM OS=Mus musculus GN=Pkm PE=1 SV=4	KPYM_MOUSE	57845.6	1	11	16	60	0.273	VNLAMDVGK	R	A	0.979	2	946.503	1606	490	498
Rab GDP dissociation inhibitor beta OS=Mus musculus GN=Gdi2 PE=1 SV=1	GDIB_MOUSE	50539.1	1	3	3	22	0.121	DLGTDSQIFISR	K	A	0.997	2	1351.69	2076.5	391	402
Rab GDP dissociation inhibitor beta OS=Mus musculus GN=Gdi2 PE=1 SV=1	GDIB_MOUSE	50539.1	1	3	3	22	0.121	FVSISDLFVPK	K	D	0.997	2	1251.7	2535	380	390
Rab GDP dissociation inhibitor beta OS=Mus musculus GN=Gdi2 PE=1 SV=1	GDIB_MOUSE	50539.1	1	3	3	22	0.121	SPYLYPLYGLGELPQGFAR	K	L	0.997	2	2142.09	2694	222	240
Rab GDP dissociation inhibitor beta OS=Mus musculus GN=Gdi2 PE=1 SV=1	GDIB_MOUSE	50539.1	1	3	3	22	0.121	YIAIVSTTVETK	K	E	0.969	2	1324.74	1821	349	360
Radixin OS=Mus musculus GN=Rdx PE=1 SV=3	RADI_MOUSE	68544.2	0.955	0	0	26	0.0326	APDFVFYAPR	K	L	0.997	2	1182.59	2119	264	273
Radixin OS=Mus musculus GN=Rdx PE=1 SV=3	RADI_MOUSE	68544.2	0.955	0	0	26	0.0326	IGFPWSEIR	K	N	0.997	2	1104.58	2293	238	246
Ras GTPase-activating-like protein IQGAP1 OS=Mus musculus GN=Iqgap1 PE=1 SV=2	IQGA1_MOUSE	188748	1	17	26	85	0.146	ALESGDMTTVWK	R	Q	0.989	2	1337.64	1878.5	466	477
Ras GTPase-activating-like protein IQGAP1 OS=Mus musculus GN=Iqgap1 PE=1 SV=2	IQGA1_MOUSE	188748	1	17	26	85	0.146	ALQSLALGLR	K	G	0.986	2	1042.63	1967	327	336
Ras GTPase-activating-like protein IQGAP1 OS=Mus musculus GN=Iqgap1 PE=1 SV=2	IQGA1_MOUSE	188748	1	17	26	85	0.146	DSLHEKFPDAGEDELLK	K	I	0.996	2	1942.94	1775	1169	1185
Ras GTPase-activating-like protein IQGAP1 OS=Mus musculus GN=Iqgap1 PE=1 SV=2	IQGA1_MOUSE	188748	1	17	26	85	0.146	DVYEELLTQAEIQGNVNK	R	V	0.966	2	2064.01	2451	285	302
Ras GTPase-activating-like protein IQGAP1 OS=Mus musculus GN=Iqgap1 PE=1 SV=2	IQGA1_MOUSE	188748	1	17	26	85	0.146	EEIQSSISGVTAAYNR	R	E	0.997	2	1724.84	1844.5	723	738
Ras GTPase-activating-like protein IQGAP1 OS=Mus musculus GN=Iqgap1 PE=1 SV=2	IQGA1_MOUSE	188748	1	17	26	85	0.146	FALGISAINEAVDSGDVGR	R	T	0.997	2	1890.96	2383	623	641
Ras GTPase-activating-like protein IQGAP1 OS=Mus musculus GN=Iqgap1 PE=1 SV=2	IQGA1_MOUSE	188748	1	17	26	85	0.146	FLSAIVSSVDK	K	I	0.997	2	1165.65	1968.5	1145	1155
Ras GTPase-activating-like protein IQGAP1 OS=Mus musculus GN=Iqgap1 PE=1 SV=2	IQGA1_MOUSE	188748	1	17	26	85	0.146	FPDAGEDELLK	K	I	0.99	2	1233.6	1919	1175	1185
Ras GTPase-activating-like protein IQGAP1 OS=Mus musculus GN=Iqgap1 PE=1 SV=2	IQGA1_MOUSE	188748	1	17	26	85	0.146	FQPGETLTEILETPATNEQEAEHQR	R	A	0.991	2	2870.33	2260	1398	1422
Ras GTPase-activating-like protein IQGAP1 OS=Mus musculus GN=Iqgap1 PE=1 SV=2	IQGA1_MOUSE	188748	1	17	26	85	0.146	GVLLEIEDLQANQFK	K	N	0.996	2	1716.92	2418.5	1572	1586
Ras GTPase-activating-like protein IQGAP1 OS=Mus musculus GN=Iqgap1 PE=1 SV=2	IQGA1_MOUSE	188748	1	17	26	85	0.146	ILAIGLINEALDEGDAQK	R	T	0.997	2	1884.98	2603	539	556
Ras GTPase-activating-like protein IQGAP1 OS=Mus musculus GN=Iqgap1 PE=1 SV=2	IQGA1_MOUSE	188748	1	17	26	85	0.146	LEGVLAEVAQHYQDTLIR	K	A	0.995	2	2057.06	2392	568	585
Ras GTPase-activating-like protein IQGAP1 OS=Mus musculus GN=Iqgap1 PE=1 SV=2	IQGA1_MOUSE	188748	1	17	26	85	0.146	LFQTALQEEIK	R	S	0.997	2	1319.72	1941	1025	1035
Ras GTPase-activating-like protein IQGAP1 OS=Mus musculus GN=Iqgap1 PE=1 SV=2	IQGA1_MOUSE	188748	1	17	26	85	0.146	LPYDVTPEQALSHEEVK	K	T	0.997	2	1955.96	1841	1112	1128
Ras GTPase-activating-like protein IQGAP1 OS=Mus musculus GN=Iqgap1 PE=1 SV=2	IQGA1_MOUSE	188748	1	17	26	85	0.146	TLINAEDPPMIVVR	K	K	0.997	2	1567.85	2142	857	870
Ras GTPase-activating-like protein IQGAP1 OS=Mus musculus GN=Iqgap1 PE=1 SV=2	IQGA1_MOUSE	188748	1	17	26	85	0.146	TLQALQIPAAK	K	L	0.997	2	1153.69	1823	557	567
Ras GTPase-activating-like protein IQGAP1 OS=Mus musculus GN=Iqgap1 PE=1 SV=2	IQGA1_MOUSE	188748	1	17	26	85	0.146	YQELINDIAK	R	D	0.997	2	1206.64	1809.5	1478	1487
Ras-related C3 botulinum toxin substrate 2 OS=Mus musculus GN=Rac2 PE=2 SV=1	RAC2_MOUSE	21441.3	1	3	4	20	0.219	AVLCPQPTR	R	Q	0.993	2	1041.55	1335	175	183
Ras-related C3 botulinum toxin substrate 2 OS=Mus musculus GN=Rac2 PE=2 SV=1	RAC2_MOUSE	21441.3	1	3	4	20	0.219	KLAPITYPQGLALAK	K	D	0.997	2	1583.95	1885	133	147
Ras-related C3 botulinum toxin substrate 2 OS=Mus musculus GN=Rac2 PE=2 SV=1	RAC2_MOUSE	21441.3	1	3	4	20	0.219	LAPITYPQGLALAK	K	D	0.997	2	1455.86	2122.5	134	147
Ras-related C3 botulinum toxin substrate 2 OS=Mus musculus GN=Rac2 PE=2 SV=1	RAC2_MOUSE	21441.3	1	3	4	20	0.219	TVFDEAIR	K	A	0.99	2	950.494	1721	167	174
Ras-related C3 botulinum toxin substrate 2 OS=Mus musculus GN=Rac2 PE=2 SV=1	RAC2_MOUSE	21441.3	1	3	4	20	0.219	YLECSALTQR	K	G	0.997	2	1240.6	1549	154	163
Ras-related protein Rab-1A OS=Mus musculus GN=Rab1A PE=1 SV=3	RAB1A_MOUSE	22678.5	0.954	1	1	5	0.078	EFADSLGIPFLETSAK	K	N	0.997	2	1724.87	2640	141	156
Ras-related protein Rab-1B OS=Mus musculus GN=Rab1b PE=1 SV=1	RAB1B_MOUSE	22187.9	0.954	1	1	1	0.0796	EFADSLGVPFLETSAK	K	N	0.997	2	1710.86	2499	138	153
Receptor-type tyrosine-protein phosphatase C OS=Mus musculus GN=Ptprc PE=1 SV=3	PTPRC_MOUSE	144606	1	2	2	2	0.031	DPPSDPSPLEAEYQR	R	L	0.989	2	1700.78	1753	923	937
Receptor-type tyrosine-protein phosphatase C OS=Mus musculus GN=Ptprc PE=1 SV=3	PTPRC_MOUSE	144606	1	2	2	2	0.031	NVINVQTDLGIPETPKPSCGDPAAR	K	K	0.967	2	2651.17	1951	364	388
Regulating synaptic membrane exocytosis protein 1 OS=Mus musculus GN=Rims1 PE=1 SV=2	RIMS1_MOUSE	163162	0.969	1	1	1	0.00957	ESGALLGLKVVGGK	K	M	0.952	2	1326.76	1741	446	459
Rho GDP-dissociation inhibitor 1 OS=Mus musculus GN=Arhgdia PE=1 SV=3	GDIR1_MOUSE	23408	1	5	6	39	0.368	AEEYEFLTPMEEAPK	R	G	0.997	2	1783.81	2183	153	167
Rho GDP-dissociation inhibitor 1 OS=Mus musculus GN=Arhgdia PE=1 SV=3	GDIR1_MOUSE	23408	1	5	6	39	0.368	LTLVCSTAPGPLELDLTGDLESFKK	R	Q	0.967	2	2704.41	2550	75	99
Rho GDP-dissociation inhibitor 1 OS=Mus musculus GN=Arhgdia PE=1 SV=3	GDIR1_MOUSE	23408	1	5	6	39	0.368	TDYMVGSYGPR	K	A	0.994	2	1245.56	1655	142	152
Rho GDP-dissociation inhibitor 1 OS=Mus musculus GN=Arhgdia PE=1 SV=3	GDIR1_MOUSE	23408	1	5	6	39	0.368	VAVSADPNVPNVIVTR	R	L	0.997	2	1650.92	1934	59	74
Rho GDP-dissociation inhibitor 1 OS=Mus musculus GN=Arhgdia PE=1 SV=3	GDIR1_MOUSE	23408	1	5	6	39	0.368	YKEALLGR	K	V	0.99	2	949.547	1340.5	51	58
Rho GDP-dissociation inhibitor 2 OS=Mus musculus GN=Arhgdib PE=1 SV=3	GDIR2_MOUSE	22851.5	1	6	16	75	0.555	ATFMVGSYGPRPEEYEFLTPVEEAPK	K	G	0.997	2	2944.41	2296	138	163
Rho GDP-dissociation inhibitor 2 OS=Mus musculus GN=Arhgdib PE=1 SV=3	GDIR2_MOUSE	22851.5	1	6	16	75	0.555	DAQPQLEEADDDLDSK	K	L	0.997	2	1788.78	1704	5	20
Rho GDP-dissociation inhibitor 2 OS=Mus musculus GN=Arhgdib PE=1 SV=3	GDIR2_MOUSE	22851.5	1	6	16	75	0.555	DAQPQLEEADDDLDSKLNYKPPPQK	K	S	0.99	2	2857.29	1786	5	29
Rho GDP-dissociation inhibitor 2 OS=Mus musculus GN=Arhgdib PE=1 SV=3	GDIR2_MOUSE	22851.5	1	6	16	75	0.555	ELQEMDKDDESLTK	K	Y	0.997	2	1680.76	1413.5	33	46
Rho GDP-dissociation inhibitor 2 OS=Mus musculus GN=Arhgdib PE=1 SV=3	GDIR2_MOUSE	22851.5	1	6	16	75	0.555	LSLVCDSAPGPITMDLTGDLEALKK	R	D	0.997	2	2644.36	2541	71	95
Rho GDP-dissociation inhibitor 2 OS=Mus musculus GN=Arhgdib PE=1 SV=3	GDIR2_MOUSE	22851.5	1	6	16	75	0.555	TLLGDVPVVADPTVPNVTVTR	K	L	0.997	2	2163.2	2421	50	70
Ribonuclease inhibitor OS=Mus musculus GN=Rnh1 PE=1 SV=1	RINI_MOUSE	49817.9	1	2	3	3	0.0548	LDDCGLTEVR	R	C	0.997	2	1177.55	1608	30	39
Ribonuclease inhibitor OS=Mus musculus GN=Rnh1 PE=1 SV=1	RINI_MOUSE	49817.9	1	2	3	3	0.0548	WTELLPLIQQYEVVR	R	L	0.995	2	1887.04	2705	15	29
Ribose-5-phosphate isomerase OS=Mus musculus GN=Rpia PE=2 SV=2	RPIA_MOUSE	32450.9	0.996	1	1	1	0.0528	GIPIEVIPMAYVPVSR	K	A	0.997	2	1740.97	2579	205	220
S-adenosylmethionine synthase isoform type-2 OS=Mus musculus GN=Mat2a PE=2 SV=2	METK2_MOUSE	43689.1	0.995	1	1	1	0.038	FVIGGPQGDAGLTGR	R	K	0.997	2	1444.75	1858	250	264
SAP domain-containing ribonucleoprotein OS=Mus musculus GN=Sarnp PE=1 SV=3	SARNP_MOUSE	23533.3	0.954	1	1	2	0.0476	FGLNVSSISR	R	K	0.997	2	1079.58	1860.5	157	166
Sarcoplasmic/endoplasmic reticulum calcium ATPase 2 OS=Mus musculus GN=Atp2a2 PE=1 SV=2	AT2A2_MOUSE	114860	0.996	1	1	2	0.0144	VGEATETALTCLVEK	K	M	0.994	2	1621.8	2045.5	437	451
Sepiapterin reductase OS=Mus musculus GN=Spr PE=1 SV=1	SPRE_MOUSE	27883.8	0.954	1	2	5	0.0575	LLLINNAATLGDVSK	R	G	0.997	2	1541.89	2157	96	110
Septin-7 OS=Mus musculus GN=Sept7 PE=1 SV=1	SEPT7_MOUSE	50550.2	0.954	1	1	1	0.0528	STLINSLFLTDLYSPEYPGPSHR	K	I	0.997	2	2608.29	2556	63	85
Serum albumin OS=Mus musculus GN=Alb PE=1 SV=3	ALBU_MOUSE	68692.9	1	1	2	10	0.0214	LGEYGFQNAILVR	K	Y	0.997	2	1479.8	2177	422	434
S-formylglutathione hydrolase OS=Mus musculus GN=Esd PE=1 SV=1	ESTD_MOUSE	31320.4	1	2	3	3	0.142	SGYQQAASEHGLVVIAPDTSPR	K	G	0.948	2	2284.12	1739	65	86
S-formylglutathione hydrolase OS=Mus musculus GN=Esd PE=1 SV=1	ESTD_MOUSE	31320.4	1	2	3	3	0.142	SVSAFAPICNPVLCSWGK	R	K	0.997	2	1993.95	2438.5	168	185
SH3 domain-binding glutamic acid-rich-like protein 3 OS=Mus musculus GN=Sh3bgrl3 PE=1 SV=1	SH3L3_MOUSE	10476.8	1	3	5	8	0.312	IQYQLVDISQDNALR	R	D	0.997	2	1775.93	2123	33	47
SH3 domain-binding glutamic acid-rich-like protein 3 OS=Mus musculus GN=Sh3bgrl3 PE=1 SV=1	SH3L3_MOUSE	10476.8	1	3	5	8	0.312	IQYQLVDISQDNALRDEMR	R	T	0.991	2	2308.12	2086	33	51
SH3 domain-binding glutamic acid-rich-like protein 3 OS=Mus musculus GN=Sh3bgrl3 PE=1 SV=1	SH3L3_MOUSE	10476.8	1	3	5	8	0.312	VYSTSVTGSR	R	E	0.997	2	1056.53	1299.5	6	15
SH3 domain-binding glutamic acid-rich-like protein OS=Mus musculus GN=Sh3bgrl PE=3 SV=1	SH3L1_MOUSE	12811.5	0.954	1	1	3	0.158	ENNAVYAFLGLTAPPGSK	R	E	0.997	2	1848.95	2520	87	104
Sideroflexin-1 OS=Mus musculus GN=Sfxn1 PE=1 SV=3	SFXN1_MOUSE	35649.8	0.999	1	1	1	0.0466	QGIVPAGLTENELWR	R	A	0.997	2	1682.89	2284	56	70
Small ubiquitin-related modifier 2 OS=Mus musculus GN=Sumo2 PE=1 SV=1	SUMO2_MOUSE,SUMO3_MOUSE	10871.2	0.908	1	1	1	0.126	VAGQDGSVVQFK	K	I	0.994	2	1234.64	1542	22	33
S-methyl-5'-thioadenosine phosphorylase OS=Mus musculus GN=Mtap PE=1 SV=1	MTAP_MOUSE	31062.1	0.954	1	1	3	0.0636	IGIIGGTGLDDPEILEGR	K	T	0.997	2	1824.97	2401	12	29
Sodium/potassium-transporting ATPase subunit alpha-1 OS=Mus musculus GN=Atp1a1 PE=1 SV=1	AT1A1_MOUSE	112985	0.998	1	1	1	0.0127	SPDFTNENPLETR	R	N	0.997	2	1519.7	1816	228	240
Splicing factor, proline- and glutamine-rich OS=Mus musculus GN=Sfpq PE=1 SV=1	SFPQ_MOUSE	75441.9	0.983	1	1	1	0.0358	MPGGPKPGGGPGMGAPGGHPKPPHR	K	G	0.99	2	2223.98	2059	204	228
Stress-70 protein, mitochondrial OS=Mus musculus GN=Hspa9 PE=1 SV=3	GRP75_MOUSE	73462.1	1	6	8	11	0.141	AQFEGIVTDLIK	R	R	0.997	2	1333.74	2364.5	349	360
Stress-70 protein, mitochondrial OS=Mus musculus GN=Hspa9 PE=1 SV=3	GRP75_MOUSE	73462.1	1	6	8	11	0.141	EQQIVIQSSGGLSKDDIENMVK	R	N	0.992	2	2419.15	1977	542	563
Stress-70 protein, mitochondrial OS=Mus musculus GN=Hspa9 PE=1 SV=3	GRP75_MOUSE	73462.1	1	6	8	11	0.141	LLGQFTLIGIPPAPR	K	G	0.996	2	1592.95	2538	499	513
Stress-70 protein, mitochondrial OS=Mus musculus GN=Hspa9 PE=1 SV=3	GRP75_MOUSE	73462.1	1	6	8	11	0.141	LYSPSQIGAFVLMK	K	M	0.994	2	1553.84	2447	160	173
Stress-70 protein, mitochondrial OS=Mus musculus GN=Hspa9 PE=1 SV=3	GRP75_MOUSE	73462.1	1	6	8	11	0.141	STNGDTFLGGEDFDQALLR	K	H	0.997	2	2056.95	2530	266	284
Stress-70 protein, mitochondrial OS=Mus musculus GN=Hspa9 PE=1 SV=3	GRP75_MOUSE	73462.1	1	6	8	11	0.141	TTPSVVAFTADGER	R	L	0.993	2	1450.72	1804	86	99
Stress-induced-phosphoprotein 1 OS=Mus musculus GN=Stip1 PE=1 SV=1	STIP1_MOUSE	62584.9	1	2	3	3	0.0589	ALSAGNIDDALQCYSEAIK	K	L	0.997	2	2038.98	2340	14	32
Stress-induced-phosphoprotein 1 OS=Mus musculus GN=Stip1 PE=1 SV=1	STIP1_MOUSE	62584.9	1	2	3	3	0.0589	FMNPFNLPNLYQK	K	L	0.964	2	1626.8	2500.5	124	136
Structural maintenance of chromosomes protein 1B OS=Mus musculus GN=Smc1b PE=1 SV=1	SMC1B_MOUSE	144518	0.986	1	1	1	0.00721	AQENLKTVR	R	D	0.981	2	1016.53	1973	1022	1030
Succinate dehydrogenase [ubiquinone] flavoprotein subunit, mitochondrial OS=Mus musculus GN=Sdha PE=1 SV=1	SDHA_MOUSE	72585.6	1	3	6	11	0.0904	AAFGLSEAGFNTACLTK	R	L	0.997	2	1758.84	2163.5	76	92
Succinate dehydrogenase [ubiquinone] flavoprotein subunit, mitochondrial OS=Mus musculus GN=Sdha PE=1 SV=1	SDHA_MOUSE	72585.6	1	3	6	11	0.0904	LGANSLLDLVVFGR	R	A	0.997	2	1474.83	2729	452	465
Succinate dehydrogenase [ubiquinone] flavoprotein subunit, mitochondrial OS=Mus musculus GN=Sdha PE=1 SV=1	SDHA_MOUSE	72585.6	1	3	6	11	0.0904	VSDAISTQYPVVDHEFDAVVVGAGGAGLR	K	A	0.997	2	2930.45	2337.5	47	75
Succinate dehydrogenase [ubiquinone] iron-sulfur subunit, mitochondrial OS=Mus musculus GN=Sdhb PE=1 SV=1	SDHB_MOUSE	31815	1	2	2	3	0.0816	DLVPDLSNFYAQYK	K	S	0.982	2	1672.82	2563	140	153
Succinate dehydrogenase [ubiquinone] iron-sulfur subunit, mitochondrial OS=Mus musculus GN=Sdhb PE=1 SV=1	SDHB_MOUSE	31815	1	2	2	3	0.0816	LQDPFSVYR	K	C	0.997	2	1124.57	1979	236	244
SUMO-activating enzyme subunit 2 OS=Mus musculus GN=Uba2 PE=1 SV=1	SAE2_MOUSE	70570.3	0.974	1	1	1	0.0235	VLVVGAGGIGCELLK	R	N	0.967	2	1484.85	2238	20	34
Superoxide dismutase [Cu-Zn] OS=Mus musculus GN=Sod1 PE=1 SV=2	SODC_MOUSE	15941.9	1	1	1	2	0.0779	HVGDLGNVTAGK	R	D	0.997	2	1167.61	1311	81	92
Superoxide dismutase [Mn], mitochondrial OS=Mus musculus GN=Sod2 PE=1 SV=3	SODM_MOUSE	24603.2	0.999	1	2	3	0.0631	AIWNVINWENVTER	K	Y	0.997	2	1743.88	2518	203	216
Talin-1 OS=Mus musculus GN=Tln1 PE=1 SV=2	TLN1_MOUSE	269819	1	12	16	47	0.0854	AAAFEDQENETVVVK	K	E	0.98	2	1649.8	1637	2477	2491
Talin-1 OS=Mus musculus GN=Tln1 PE=1 SV=2	TLN1_MOUSE	269819	1	12	16	47	0.0854	ASAGPQPLLVQSCK	K	A	0.99	2	1455.71	1590	944	957
Talin-1 OS=Mus musculus GN=Tln1 PE=1 SV=2	TLN1_MOUSE	269819	1	12	16	47	0.0854	AVASAAAALVLK	K	A	0.997	2	1084.67	1896	674	685
Talin-1 OS=Mus musculus GN=Tln1 PE=1 SV=2	TLN1_MOUSE	269819	1	12	16	47	0.0854	EADESLNFEEQILEAAK	K	S	0.983	2	1936.9	2455	2334	2350
Talin-1 OS=Mus musculus GN=Tln1 PE=1 SV=2	TLN1_MOUSE	269819	1	12	16	47	0.0854	GSQAQPDSPSAQLALIAASQSFLQPGGK	R	M	0.965	2	2755.39	2590	972	999
Talin-1 OS=Mus musculus GN=Tln1 PE=1 SV=2	TLN1_MOUSE	269819	1	12	16	47	0.0854	GVAALTSDPAVQAIVLDTASDVLDK	R	A	0.997	2	2470.29	2730	1137	1161
Talin-1 OS=Mus musculus GN=Tln1 PE=1 SV=2	TLN1_MOUSE	269819	1	12	16	47	0.0854	LLGEIAQGNENYAGIAAR	K	D	0.997	2	1859.96	1957	1105	1122
Talin-1 OS=Mus musculus GN=Tln1 PE=1 SV=2	TLN1_MOUSE	269819	1	12	16	47	0.0854	LNEAAAGLNQAATELVQASR	R	G	0.997	2	2027.05	2232	1242	1261
Talin-1 OS=Mus musculus GN=Tln1 PE=1 SV=2	TLN1_MOUSE	269819	1	12	16	47	0.0854	NLGTALAELR	K	T	0.99	2	1058.58	1960	1026	1035
Talin-1 OS=Mus musculus GN=Tln1 PE=1 SV=2	TLN1_MOUSE	269819	1	12	16	47	0.0854	QVAASTAQLLVACK	K	V	0.997	2	1460.73	1785	2430	2443
Talin-1 OS=Mus musculus GN=Tln1 PE=1 SV=2	TLN1_MOUSE	269819	1	12	16	47	0.0854	TLAESALQLLYTAK	K	E	0.997	2	1521.85	2551	1767	1780
Talin-1 OS=Mus musculus GN=Tln1 PE=1 SV=2	TLN1_MOUSE	269819	1	12	16	47	0.0854	TMLESAGGLIQTAR	K	A	0.997	2	1447.76	1959	1605	1618
Talin-1 OS=Mus musculus GN=Tln1 PE=1 SV=2	TLN1_MOUSE	269819	1	12	16	47	0.0854	VAGSVTELIQAAEAMK	R	G	0.997	2	1617.85	2501	2276	2291
Tapasin OS=Mus musculus GN=Tapbp PE=2 SV=2	TPSN_MOUSE	49736.9	0.998	1	1	1	0.0215	ATAASLTIPR	K	N	0.997	2	1000.58	1599	450	459
T-complex protein 1 subunit theta OS=Mus musculus GN=Cct8 PE=1 SV=3	TCPQ_MOUSE	59556.1	0.982	1	1	1	0.0219	LFVTNDAATILR	K	E	0.99	2	1333.75	2105	63	74
Teneurin-4 OS=Mus musculus GN=Tenm4 PE=1 SV=2	TEN4_MOUSE	308425	0.999	1	1	1	0.00505	TVNLQNEGFTCTIR	K	Y	0.955	2	1654.77	2238	2045	2058
Thimet oligopeptidase OS=Mus musculus GN=Thop1 PE=1 SV=1	THOP1_MOUSE	78027.2	0.902	1	1	1	0.0233	EELGGLPEDFLSSLEK	R	A	0.994	2	1762.87	2686	194	209
Thioredoxin OS=Mus musculus GN=Txn PE=1 SV=3	THIO_MOUSE	11675.3	1	2	2	7	0.229	EAFQEALAAAGDK	K	L	0.997	2	1320.64	1855	9	21
Thioredoxin OS=Mus musculus GN=Txn PE=1 SV=3	THIO_MOUSE	11675.3	1	2	2	7	0.229	EKLEASITEYA	K	-	0.983	2	1253.63	1808	95	105
Thioredoxin-dependent peroxide reductase, mitochondrial OS=Mus musculus GN=Prdx3 PE=1 SV=1	PRDX3_MOUSE	28127	1	2	2	3	0.0973	DYGVLLESAGIALR	R	G	0.997	2	1476.81	2575	172	185
Thioredoxin-dependent peroxide reductase, mitochondrial OS=Mus musculus GN=Prdx3 PE=1 SV=1	PRDX3_MOUSE	28127	1	2	2	3	0.0973	HLSVNDLPVGR	K	S	0.994	2	1206.66	1585.5	198	208
Titin OS=Mus musculus GN=Ttn PE=1 SV=1	TITIN_MOUSE	3.90611e+06	1	1	1	1	0.000483	KPTYDGGSKITGYIVEK	K	K	0.977	2	1826.95	2134	24250	24266
Transaldolase OS=Mus musculus GN=Taldo1 PE=1 SV=2	TALDO_MOUSE	37388.5	1	3	3	7	0.101	ALAGCDFLTISPK	K	L	0.997	2	1392.72	2110	246	258
Transaldolase OS=Mus musculus GN=Taldo1 PE=1 SV=2	TALDO_MOUSE	37388.5	1	3	3	7	0.101	LGGPQEEQIK	K	N	0.986	2	1098.58	1355	72	81
Transaldolase OS=Mus musculus GN=Taldo1 PE=1 SV=2	TALDO_MOUSE	37388.5	1	3	3	7	0.101	SYEPQEDPGVK	K	S	0.989	2	1248.57	1331	205	215
Transforming protein RhoA OS=Mus musculus GN=Rhoa PE=1 SV=1	RHOA_MOUSE	21782.5	1	3	5	12	0.228	HFCPNVPIILVGNKK	K	D	0.951	2	1737.94	1794.5	105	119
Transforming protein RhoA OS=Mus musculus GN=Rhoa PE=1 SV=1	RHOA_MOUSE	21782.5	1	3	5	12	0.228	IGAFGYMECSAK	R	T	0.997	2	1333.59	1822	151	162
Transforming protein RhoA OS=Mus musculus GN=Rhoa PE=1 SV=1	RHOA_MOUSE	21782.5	1	3	5	12	0.228	QVELALWDTAGQEDYDR	K	L	0.997	2	2008.92	2277	52	68
Transgelin-2 OS=Mus musculus GN=Tagln2 PE=1 SV=4	TAGL2_MOUSE	22395.8	1	4	6	21	0.276	DDGLFSGDPNWFPK	R	K	0.997	2	1595.7	2581	140	153
Transgelin-2 OS=Mus musculus GN=Tagln2 PE=1 SV=4	TAGL2_MOUSE	22395.8	1	4	6	21	0.276	NVIGLQMGTNR	K	G	0.997	2	1202.63	1728.5	172	182
Transgelin-2 OS=Mus musculus GN=Tagln2 PE=1 SV=4	TAGL2_MOUSE	22395.8	1	4	6	21	0.276	TLMNLGGLAVAR	R	D	0.997	2	1215.69	2108	128	139
Transgelin-2 OS=Mus musculus GN=Tagln2 PE=1 SV=4	TAGL2_MOUSE	22395.8	1	4	6	21	0.276	YGINTTDIFQTVDLWEGK	R	N	0.997	2	2100.03	2741.5	103	120
Transitional endoplasmic reticulum ATPase OS=Mus musculus GN=Vcp PE=1 SV=4	TERA_MOUSE	89324.8	1	6	8	29	0.115	LDQLIYIPLPDEK	R	S	0.997	2	1556.86	2471.5	639	651
Transitional endoplasmic reticulum ATPase OS=Mus musculus GN=Vcp PE=1 SV=4	TERA_MOUSE	89324.8	1	6	8	29	0.115	LGDVISIQPCPDVK	R	Y	0.997	2	1540.8	1953	96	109
Transitional endoplasmic reticulum ATPase OS=Mus musculus GN=Vcp PE=1 SV=4	TERA_MOUSE	89324.8	1	6	8	29	0.115	LIVDEAINEDNSVVSLSQPK	R	M	0.994	2	2170.08	2189	26	45
Transitional endoplasmic reticulum ATPase OS=Mus musculus GN=Vcp PE=1 SV=4	TERA_MOUSE	89324.8	1	6	8	29	0.115	NAPAIIFIDELDAIAPK	K	R	0.997	2	1811	2738	296	312
Transitional endoplasmic reticulum ATPase OS=Mus musculus GN=Vcp PE=1 SV=4	TERA_MOUSE	89324.8	1	6	8	29	0.115	QAAPCVLFFDELDSIAK	R	A	0.997	2	1923.95	2730	568	584
Transitional endoplasmic reticulum ATPase OS=Mus musculus GN=Vcp PE=1 SV=4	TERA_MOUSE	89324.8	1	6	8	29	0.115	WALSQSNPSALR	R	E	0.997	2	1329.69	1761.5	454	465
Transketolase OS=Mus musculus GN=Tkt PE=1 SV=1	TKT_MOUSE	67631.9	1	9	13	69	0.204	ILATPPQEDAPSVDIANIR	K	M	0.997	2	2020.07	2102	284	302
Transketolase OS=Mus musculus GN=Tkt PE=1 SV=1	TKT_MOUSE	67631.9	1	9	13	69	0.204	KAYGLALAK	R	L	0.969	2	934.572	1388	319	327
Transketolase OS=Mus musculus GN=Tkt PE=1 SV=1	TKT_MOUSE	67631.9	1	9	13	69	0.204	KLILDSAR	R	A	0.987	2	915.562	1342	543	550
Transketolase OS=Mus musculus GN=Tkt PE=1 SV=1	TKT_MOUSE	67631.9	1	9	13	69	0.204	LAVSQVPR	R	S	0.99	2	869.52	1437	587	594
Transketolase OS=Mus musculus GN=Tkt PE=1 SV=1	TKT_MOUSE	67631.9	1	9	13	69	0.204	LDNLVAIFDINR	K	L	0.997	2	1402.77	2572	175	186
Transketolase OS=Mus musculus GN=Tkt PE=1 SV=1	TKT_MOUSE	67631.9	1	9	13	69	0.204	NMAEQIIQEIYSQVQSK	K	K	0.987	2	2011.95	2737	265	281
Transketolase OS=Mus musculus GN=Tkt PE=1 SV=1	TKT_MOUSE	67631.9	1	9	13	69	0.204	SVPMSTVFYPSDGVATEK	R	A	0.997	2	1914.92	2059	439	456
Transketolase OS=Mus musculus GN=Tkt PE=1 SV=1	TKT_MOUSE	67631.9	1	9	13	69	0.204	TSRPENAIIYSNNEDFQVGQAK	R	V	0.994	2	2483.17	1715	472	493
Transketolase OS=Mus musculus GN=Tkt PE=1 SV=1	TKT_MOUSE	67631.9	1	9	13	69	0.204	TVPFCSTFAAFFTR	R	A	0.997	2	1651.79	2676	382	395
Translationally-controlled tumor protein OS=Mus musculus GN=Tpt1 PE=1 SV=1	TCTP_MOUSE	19462.9	0.954	1	1	3	0.0814	DLISHDELFSDIYK	R	I	0.997	2	1694.83	2249	6	19
Transmembrane emp24 domain-containing protein 9 OS=Mus musculus GN=Tmed9 PE=1 SV=2	TMED9_MOUSE	27127.4	0.999	1	2	2	0.0468	QLVEQVEQIQK	R	E	0.989	2	1341.74	1639	170	180
Trifunctional enzyme subunit alpha, mitochondrial OS=Mus musculus GN=Hadha PE=1 SV=1	ECHA_MOUSE	82671.5	1	4	4	4	0.0891	AGLEQGSDAGYLAESQK	K	F	0.992	2	1723.81	1634	310	326
Trifunctional enzyme subunit alpha, mitochondrial OS=Mus musculus GN=Hadha PE=1 SV=1	ECHA_MOUSE	82671.5	1	4	4	4	0.0891	DSIFSNLIGQLDYK	R	G	0.997	2	1612.82	2723	423	436
Trifunctional enzyme subunit alpha, mitochondrial OS=Mus musculus GN=Hadha PE=1 SV=1	ECHA_MOUSE	82671.5	1	4	4	4	0.0891	MGLVDQLVEPLGPGIK	K	S	0.99	2	1665.92	2455	215	230
Trifunctional enzyme subunit alpha, mitochondrial OS=Mus musculus GN=Hadha PE=1 SV=1	ECHA_MOUSE	82671.5	1	4	4	4	0.0891	TVLGVPEVLLGILPGAGGTQR	K	L	0.992	2	2047.19	2732	167	187
Triosephosphate isomerase OS=Mus musculus GN=Tpi1 PE=1 SV=4	TPIS_MOUSE	32191.3	1	4	6	22	0.247	DLGATWVVLGHSER	K	R	0.997	2	1539.79	2059	136	149
Triosephosphate isomerase OS=Mus musculus GN=Tpi1 PE=1 SV=4	TPIS_MOUSE	32191.3	1	4	6	22	0.247	ELASQPDVDGFLVGGASLKPEFVDIINAK	K	-	0.99	2	3030.57	2642	270	298
Triosephosphate isomerase OS=Mus musculus GN=Tpi1 PE=1 SV=4	TPIS_MOUSE	32191.3	1	4	6	22	0.247	VTNGAFTGEISPGMIK	K	D	0.997	2	1622.81	2034	120	135
Triosephosphate isomerase OS=Mus musculus GN=Tpi1 PE=1 SV=4	TPIS_MOUSE	32191.3	1	4	6	22	0.247	VVLAYEPVWAIGTGK	K	T	0.997	2	1602.89	2372	211	225
Tropomyosin alpha-3 chain OS=Mus musculus GN=Tpm3 PE=1 SV=3	TPM3_MOUSE	32995.4	1	2	3	4	0.0667	IQLVEEELDR	R	A	0.997	2	1243.65	1847	93	102
Tropomyosin alpha-3 chain OS=Mus musculus GN=Tpm3 PE=1 SV=3	TPM3_MOUSE	32995.4	1	2	3	4	0.0667	MELQEIQLK	K	E	0.981	2	1131.61	1885	142	150
Tubulin alpha-1B chain OS=Mus musculus GN=Tuba1b PE=1 SV=2	TBA1B_MOUSE	50151.7	1	1	1	27	0.2	AVFVDLEPTVIDEVR	R	T	0.997	2	1701.91	2423.5	65	79
Tubulin alpha-1B chain OS=Mus musculus GN=Tuba1b PE=1 SV=2	TBA1B_MOUSE	50151.7	1	1	1	27	0.2	DVNAAIATIK	K	T	0.975	2	1015.58	1756	327	336
Tubulin alpha-1B chain OS=Mus musculus GN=Tuba1b PE=1 SV=2	TBA1B_MOUSE	50151.7	1	1	1	27	0.2	LISQIVSSITASLR	R	F	0.997	2	1487.88	2659	230	243
Tubulin alpha-1B chain OS=Mus musculus GN=Tuba1b PE=1 SV=2	TBA1B_MOUSE	50151.7	1	1	1	27	0.2	SIQFVDWCPTGFK	R	V	0.994	2	1584.75	2352.5	340	352
Tubulin alpha-1B chain OS=Mus musculus GN=Tuba1b PE=1 SV=2	TBA1B_MOUSE	50151.7	1	1	1	27	0.2	TIGGGDDSFNTFFSETGAGK	K	H	0.997	2	2007.89	2287	41	60
Tubulin alpha-1B chain OS=Mus musculus GN=Tuba1b PE=1 SV=2	TBA1B_MOUSE	50151.7	1	1	1	27	0.2	VGINYQPPTVVPGGDLAK	K	V	0.997	2	1824.99	2050.5	353	370
Tubulin alpha-3 chain OS=Mus musculus GN=Tuba3a PE=1 SV=1	TBA3_MOUSE	49959.6	0.996	1	1	13	0.14	AVFVDLEPTVVDEVR	R	T	0.959	2	1701.87	2419	65	79
Tubulin alpha-3 chain OS=Mus musculus GN=Tuba3a PE=1 SV=1	TBA3_MOUSE	49959.6	0.996	1	1	13	0.14	DVNAAIATIK	K	T	0.975	2	1015.58	1756	327	336
Tubulin alpha-3 chain OS=Mus musculus GN=Tuba3a PE=1 SV=1	TBA3_MOUSE	49959.6	0.996	1	1	13	0.14	TIGGGDDSFNTFFSETGAGK	K	H	0.997	2	2007.89	2287	41	60
Tubulin alpha-3 chain OS=Mus musculus GN=Tuba3a PE=1 SV=1	TBA3_MOUSE	49959.6	0.996	1	1	13	0.14	VGINYQPPTVVPGGDLAK	K	V	0.997	2	1824.99	2050.5	353	370
Tubulin alpha-4A chain OS=Mus musculus GN=Tuba4a PE=1 SV=1	TBA4A_MOUSE	49924.6	1	1	1	18	0.134	AVFVDLEPTVIDEIR	R	N	0.997	2	1715.92	2514	65	79
Tubulin alpha-4A chain OS=Mus musculus GN=Tuba4a PE=1 SV=1	TBA4A_MOUSE	49924.6	1	1	1	18	0.134	LISQIVSSITASLR	R	F	0.997	2	1487.88	2659	230	243
Tubulin alpha-4A chain OS=Mus musculus GN=Tuba4a PE=1 SV=1	TBA4A_MOUSE	49924.6	1	1	1	18	0.134	SIQFVDWCPTGFK	R	V	0.994	2	1584.75	2352.5	340	352
Tubulin alpha-4A chain OS=Mus musculus GN=Tuba4a PE=1 SV=1	TBA4A_MOUSE	49924.6	1	1	1	18	0.134	VGINYQPPTVVPGGDLAK	K	V	0.997	2	1824.99	2050.5	353	370
Tubulin beta-5 chain OS=Mus musculus GN=Tubb5 PE=1 SV=1	TBB5_MOUSE	49670.6	1	4	4	17	0.176	FPGQLNADLR	R	K	0.997	2	1130.6	1785	242	251
Tubulin beta-5 chain OS=Mus musculus GN=Tubb5 PE=1 SV=1	TBB5_MOUSE	49670.6	1	4	4	17	0.176	GHYTEGAELVDSVLDVVR	K	K	0.997	2	1958.98	2434	104	121
Tubulin beta-5 chain OS=Mus musculus GN=Tubb5 PE=1 SV=1	TBB5_MOUSE	49670.6	1	4	4	17	0.176	IMNTFSVVPSPK	R	V	0.997	2	1319.7	1938	163	174
Tubulin beta-5 chain OS=Mus musculus GN=Tubb5 PE=1 SV=1	TBB5_MOUSE	49670.6	1	4	4	17	0.176	ISVYYNEATGGK	R	Y	0.997	2	1301.64	1548	47	58
Tubulin beta-5 chain OS=Mus musculus GN=Tubb5 PE=1 SV=1	TBB5_MOUSE	49670.6	1	4	4	17	0.176	SGPFGQIFRPDNFVFGQSGAGNNWAK	R	G	0.991	2	2800.31	2432	78	103
Tyrosine-protein kinase CSK OS=Mus musculus GN=Csk PE=1 SV=2	CSK_MOUSE	50716.9	0.941	1	1	1	0.0289	LLYPPETGLFLVR	R	E	0.996	2	1517.87	2501	95	107
Tyrosine-protein phosphatase non-receptor type 6 OS=Mus musculus GN=Ptpn6 PE=1 SV=2	PTN6_MOUSE	67559.6	1	8	13	35	0.173	AGFWEEFESLQK	K	Q	0.997	2	1471.67	2470.5	242	253
Tyrosine-protein phosphatase non-receptor type 6 OS=Mus musculus GN=Ptpn6 PE=1 SV=2	PTN6_MOUSE	67559.6	1	8	13	35	0.173	DLSGPDAETLLK	R	G	0.974	2	1258.65	1988	8	19
Tyrosine-protein phosphatase non-receptor type 6 OS=Mus musculus GN=Ptpn6 PE=1 SV=2	PTN6_MOUSE	67559.6	1	8	13	35	0.173	DSNIPGSDYINANYVK	R	N	0.997	2	1769.83	2021	293	308
Tyrosine-protein phosphatase non-receptor type 6 OS=Mus musculus GN=Ptpn6 PE=1 SV=2	PTN6_MOUSE	67559.6	1	8	13	35	0.173	ESLSQPGDFVLSVLNDQPK	R	A	0.995	2	2073	2635	137	155
Tyrosine-protein phosphatase non-receptor type 6 OS=Mus musculus GN=Ptpn6 PE=1 SV=2	PTN6_MOUSE	67559.6	1	8	13	35	0.173	GEPWTFLVRESLSQPGDFVLSVLNDQPK	K	A	0.982	2	3116.5	2627	128	155
Tyrosine-protein phosphatase non-receptor type 6 OS=Mus musculus GN=Ptpn6 PE=1 SV=2	PTN6_MOUSE	67559.6	1	8	13	35	0.173	IQNSGDFYDLYGGEK	R	F	0.997	2	1705.77	1952	54	68
Tyrosine-protein phosphatase non-receptor type 6 OS=Mus musculus GN=Ptpn6 PE=1 SV=2	PTN6_MOUSE	67559.6	1	8	13	35	0.173	VNAADIENR	R	V	0.991	2	1001.5	1330	218	226
Tyrosine-protein phosphatase non-receptor type 6 OS=Mus musculus GN=Ptpn6 PE=1 SV=2	PTN6_MOUSE	67559.6	1	8	13	35	0.173	VYGLYSVTNSR	R	E	0.997	2	1258.64	1733	373	383
Ubiquitin-60S ribosomal protein L40 OS=Mus musculus GN=Uba52 PE=1 SV=2	RL40_MOUSE,RS27A_MOUSE,UBB_MOUSE,UBC_MOUSE	14728.9	1	3	3	18	0.266	ESTLHLVLR	K	L	0.997	2	1067.62	1628	64	72
Ubiquitin-60S ribosomal protein L40 OS=Mus musculus GN=Uba52 PE=1 SV=2	RL40_MOUSE,RS27A_MOUSE,UBB_MOUSE,UBC_MOUSE	14728.9	1	3	3	18	0.266	TITLEVEPSDTIENVK	K	A	0.991	2	1787.93	2026	12	27
Ubiquitin-60S ribosomal protein L40 OS=Mus musculus GN=Uba52 PE=1 SV=2	RL40_MOUSE,RS27A_MOUSE,UBB_MOUSE,UBC_MOUSE	14728.9	1	3	3	18	0.266	TLSDYNIQK	R	E	0.986	2	1081.55	1451.5	55	63
Ubiquitin-like modifier-activating enzyme 1 OS=Mus musculus GN=Uba1 PE=1 SV=1	UBA1_MOUSE	117810	1	13	22	86	0.208	AAVASLLQSVQVPEFTPK	R	S	0.997	2	1885.04	2505	785	802
Ubiquitin-like modifier-activating enzyme 1 OS=Mus musculus GN=Uba1 PE=1 SV=1	UBA1_MOUSE	117810	1	13	22	86	0.208	ATLPSPDKLPGFK	K	M	0.989	2	1370.77	1829	831	843
Ubiquitin-like modifier-activating enzyme 1 OS=Mus musculus GN=Uba1 PE=1 SV=1	UBA1_MOUSE	117810	1	13	22	86	0.208	DNPGVVTCLDEAR	K	H	0.997	2	1445.67	1737	227	239
Ubiquitin-like modifier-activating enzyme 1 OS=Mus musculus GN=Uba1 PE=1 SV=1	UBA1_MOUSE	117810	1	13	22	86	0.208	GNVQVVIPFLTESYSSSQDPPEK	K	S	0.993	2	2521.25	2513	605	627
Ubiquitin-like modifier-activating enzyme 1 OS=Mus musculus GN=Uba1 PE=1 SV=1	UBA1_MOUSE	117810	1	13	22	86	0.208	IHVSDQELQSANASVDDSRLEELK	K	A	0.99	2	2684.3	1763	807	830
Ubiquitin-like modifier-activating enzyme 1 OS=Mus musculus GN=Uba1 PE=1 SV=1	UBA1_MOUSE	117810	1	13	22	86	0.208	LAGTQPLEVLEAVQR	R	S	0.997	2	1623.91	2294	679	693
Ubiquitin-like modifier-activating enzyme 1 OS=Mus musculus GN=Uba1 PE=1 SV=1	UBA1_MOUSE	117810	1	13	22	86	0.208	LDQPMTEIVSR	R	V	0.997	2	1288.66	1769	1011	1021
Ubiquitin-like modifier-activating enzyme 1 OS=Mus musculus GN=Uba1 PE=1 SV=1	UBA1_MOUSE	117810	1	13	22	86	0.208	MLQTSSVLVSGLR	K	G	0.997	2	1390.77	1991	69	81
Ubiquitin-like modifier-activating enzyme 1 OS=Mus musculus GN=Uba1 PE=1 SV=1	UBA1_MOUSE	117810	1	13	22	86	0.208	NEEDATELVGLAQAVNAR	R	S	0.997	2	1899.94	2252.5	351	368
Ubiquitin-like modifier-activating enzyme 1 OS=Mus musculus GN=Uba1 PE=1 SV=1	UBA1_MOUSE	117810	1	13	22	86	0.208	QNSLDEDLIR	K	K	0.985	2	1203.59	1728	375	384
Ubiquitin-like modifier-activating enzyme 1 OS=Mus musculus GN=Uba1 PE=1 SV=1	UBA1_MOUSE	117810	1	13	22	86	0.208	QPAENVNQYLTDSK	K	F	0.995	2	1606.77	1637	658	671
Ubiquitin-like modifier-activating enzyme 1 OS=Mus musculus GN=Uba1 PE=1 SV=1	UBA1_MOUSE	117810	1	13	22	86	0.208	SLPASLVEPDFVMTDFAK	K	Y	0.997	2	1966.98	2622	305	322
Ubiquitin-like modifier-activating enzyme 1 OS=Mus musculus GN=Uba1 PE=1 SV=1	UBA1_MOUSE	117810	1	13	22	86	0.208	YDGQVAVFGSDFQEK	R	L	0.996	2	1689.78	2013	451	465
Ubiquitin-like modifier-activating enzyme 1 OS=Mus musculus GN=Uba1 PE=1 SV=1	UBA1_MOUSE	117810	1	13	22	86	0.208	YFLVGAGAIGCELLK	K	N	0.997	2	1610.86	2487	471	485
UDP-glucose:glycoprotein glucosyltransferase 1 OS=Mus musculus GN=Uggt1 PE=1 SV=4	UGGG1_MOUSE	176440	0.996	1	1	1	0.00838	IVPEWQDYDQEIK	R	Q	0.997	2	1662.8	2029	1509	1521
UMP-CMP kinase OS=Mus musculus GN=Cmpk1 PE=1 SV=1	KCY_MOUSE	22166.1	1	3	3	3	0.209	FLIDGFPR	K	N	0.979	2	964.525	2185	89	96
UMP-CMP kinase OS=Mus musculus GN=Cmpk1 PE=1 SV=1	KCY_MOUSE	22166.1	1	3	3	3	0.209	IQTYLESTKPIIDLYEEMGK	R	V	0.995	2	2372.19	2426	152	171
UMP-CMP kinase OS=Mus musculus GN=Cmpk1 PE=1 SV=1	KCY_MOUSE	22166.1	1	3	3	3	0.209	YGYTHLSAGELLR	K	D	0.975	2	1479.76	1771	27	39
USP6 N-terminal-like protein OS=Mus musculus GN=Usp6nl PE=1 SV=2	US6NL_MOUSE	93575.2	0.977	1	1	1	0.0171	HPEPSPSPPKVPNK	K	F	0.948	2	1337.77	1385	578	591
Valine--tRNA ligase OS=Mus musculus GN=Vars PE=2 SV=1	SYVC_MOUSE	140217	1	9	10	20	0.0847	ALNPLEDWLR	K	L	0.993	2	1226.65	2476	138	147
Valine--tRNA ligase OS=Mus musculus GN=Vars PE=2 SV=1	SYVC_MOUSE	140217	1	9	10	20	0.0847	AVLGEVALYSGAR	R	S	0.997	2	1305.72	1955	202	214
Valine--tRNA ligase OS=Mus musculus GN=Vars PE=2 SV=1	SYVC_MOUSE	140217	1	9	10	20	0.0847	FGLCAYTSQGR	R	D	0.997	2	1259.58	1706	923	933
Valine--tRNA ligase OS=Mus musculus GN=Vars PE=2 SV=1	SYVC_MOUSE	140217	1	9	10	20	0.0847	GALINVPPPFLGLPR	K	F	0.99	2	1560.93	2553	618	632
Valine--tRNA ligase OS=Mus musculus GN=Vars PE=2 SV=1	SYVC_MOUSE	140217	1	9	10	20	0.0847	GPGQDPQAALGALGK	R	A	0.997	2	1379.73	1780	123	137
Valine--tRNA ligase OS=Mus musculus GN=Vars PE=2 SV=1	SYVC_MOUSE	140217	1	9	10	20	0.0847	KVDEAIALFQK	R	M	0.992	2	1261.72	1741.5	1251	1261
Valine--tRNA ligase OS=Mus musculus GN=Vars PE=2 SV=1	SYVC_MOUSE	140217	1	9	10	20	0.0847	LGSSLDWDR	K	A	0.997	2	1048.51	1726	433	441
Valine--tRNA ligase OS=Mus musculus GN=Vars PE=2 SV=1	SYVC_MOUSE	140217	1	9	10	20	0.0847	LSATVTEAFVR	K	L	0.996	2	1193.65	1856	450	460
Valine--tRNA ligase OS=Mus musculus GN=Vars PE=2 SV=1	SYVC_MOUSE	140217	1	9	10	20	0.0847	VPLEVQEADEAK	K	L	0.997	2	1327.67	1543	1230	1241
Vinculin OS=Mus musculus GN=Vcl PE=1 SV=4	VINC_MOUSE	116719	1	9	10	12	0.0957	ALASQLQDSLK	R	D	0.996	2	1173.65	1700.5	571	581
Vinculin OS=Mus musculus GN=Vcl PE=1 SV=4	VINC_MOUSE	116719	1	9	10	12	0.0957	AQQVSQGLDVLTAK	K	V	0.997	2	1457.8	1790	353	366
Vinculin OS=Mus musculus GN=Vcl PE=1 SV=4	VINC_MOUSE	116719	1	9	10	12	0.0957	AVAGNISDPGLQK	K	S	0.99	2	1269.68	1475	803	815
Vinculin OS=Mus musculus GN=Vcl PE=1 SV=4	VINC_MOUSE	116719	1	9	10	12	0.0957	ELTPQVISAAR	R	I	0.97	2	1185.65	1683.5	670	680
Vinculin OS=Mus musculus GN=Vcl PE=1 SV=4	VINC_MOUSE	116719	1	9	10	12	0.0957	QVATALQNLQTK	K	T	0.993	2	1314.74	1594	465	476
Vinculin OS=Mus musculus GN=Vcl PE=1 SV=4	VINC_MOUSE	116719	1	9	10	12	0.0957	SLGEIAALTSK	R	L	0.997	2	1089.62	1874.5	434	444
Vinculin OS=Mus musculus GN=Vcl PE=1 SV=4	VINC_MOUSE	116719	1	9	10	12	0.0957	STVEGIQASVK	K	T	0.994	2	1118.61	1446	656	666
Vinculin OS=Mus musculus GN=Vcl PE=1 SV=4	VINC_MOUSE	116719	1	9	10	12	0.0957	TNLLQVCER	R	I	0.97	2	1132.58	1631	979	987
Vinculin OS=Mus musculus GN=Vcl PE=1 SV=4	VINC_MOUSE	116719	1	9	10	12	0.0957	WIDNPTVDDR	R	G	0.973	2	1230.58	1623	503	512
Voltage-dependent anion-selective channel protein 1 OS=Mus musculus GN=Vdac1 PE=1 SV=3	VDAC1_MOUSE	32352.7	1	2	2	3	0.115	TDEFQLHTNVNDGTEFGGSIYQK	K	V	0.992	2	2601.17	1951	188	210
Voltage-dependent anion-selective channel protein 1 OS=Mus musculus GN=Vdac1 PE=1 SV=3	VDAC1_MOUSE	32352.7	1	2	2	3	0.115	VTQSNFAVGYK	R	T	0.997	2	1213.62	1527	177	187
Voltage-dependent anion-selective channel protein 2 OS=Mus musculus GN=Vdac2 PE=1 SV=2	VDAC2_MOUSE	31733.6	1	1	2	3	0.078	TGDFQLHTNVNNGTEFGGSIYQK	R	V	0.997	2	2527.18	1864	187	209
Voltage-dependent anion-selective channel protein 3 OS=Mus musculus GN=Vdac3 PE=1 SV=1	VDAC3_MOUSE	30754	0.991	1	1	1	0.0389	LSQNNFALGYK	K	A	0.981	2	1254.65	1707	164	174
WD repeat-containing protein 1 OS=Mus musculus GN=Wdr1 PE=1 SV=3	WDR1_MOUSE	66406.3	1	4	5	11	0.0974	FATASADGQIFIYDGK	R	T	0.997	2	1703.83	2059.5	204	219
WD repeat-containing protein 1 OS=Mus musculus GN=Wdr1 PE=1 SV=3	WDR1_MOUSE	66406.3	1	4	5	11	0.0974	IAVVGEGR	R	E	0.99	2	800.462	1336	117	124
WD repeat-containing protein 1 OS=Mus musculus GN=Wdr1 PE=1 SV=3	WDR1_MOUSE	66406.3	1	4	5	11	0.0974	LATGSDDNCAAFFEGPPFK	R	F	0.997	2	2043.91	2261	162	180
WD repeat-containing protein 1 OS=Mus musculus GN=Wdr1 PE=1 SV=3	WDR1_MOUSE	66406.3	1	4	5	11	0.0974	YAPSGFYIASGDISGK	K	L	0.997	2	1632.79	2010	66	81

## Sheet: Spleen proteome GO 
Table S1c: GO annotations for the HF5-purified Aggregate Proteome from 22 months old Spleen	Protein
Identified Proteins	accession #	biological adhesion	biological regulation	cell killing	cellular process	developmental process	establishment of localization	growth	immune system process	localization	locomotion	metabolic process	multi-organism process	multicellular organismal process	pigmentation	reproduction	reproductive process	response to stimulus	rhythmic process	viral reproduction	Golgi apparatus	cytoplasm	cytoskeleton	endoplasmic reticulum	endosome	extracellular region	intracellular organelle	membrane	mitochondrion	nucleus	organelle membrane	organelle part	plasma membrane	ribosome	antioxidant activity	auxiliary transport protein activity	binding	catalytic activity	electron carrier activity	enzyme regulator activity	metallochaperone activity	molecular function	molecular transducer activity	motor activity	structural molecule activity	transcription regulator activity	translation regulator activity	transporter activity
10 kDa heat shock protein, mitochondrial OS=Mus musculus GN=Hspe1 PE=1 SV=2	CH10_MOUSE				osteoblast differentiation	osteoblast differentiation						protein folding		osteoblast differentiation								mitochondrial matrix				extracellular vesicular exosome	mitochondrion	membrane	mitochondrion			mitochondrial matrix					ATP binding					chaperone binding
1-phosphatidylinositol 4,5-bisphosphate phosphodiesterase gamma-2 OS=Mus musculus GN=Plcg2 PE=1 SV=1	PLCG2_MOUSE		release of sequestered calcium ion into cytosol		release of sequestered calcium ion into cytosol	B cell differentiation			follicular B cell differentiation			phospholipid catabolic process	response to lipopolysaccharide	B cell differentiation				response to lipopolysaccharide				cytosol				extracellular vesicular exosome		plasma membrane					plasma membrane					phosphoinositide phospholipase C activity				signal transducer activity	signal transducer activity
2-oxoglutarate dehydrogenase, mitochondrial OS=Mus musculus GN=Ogdh PE=1 SV=3	ODO1_MOUSE				tangential migration from the subventricular zone to the olfactory bulb	hippocampus development				tangential migration from the subventricular zone to the olfactory bulb	tangential migration from the subventricular zone to the olfactory bulb	glycolysis		striatum development								mitochondrial membrane					mitochondrion	mitochondrial membrane	mitochondrion		mitochondrial membrane	mitochondrial matrix					metal ion binding	oxoglutarate dehydrogenase (NAD+) activity				thiamin pyrophosphate binding
3-hydroxyacyl-CoA dehydrogenase type-2 OS=Mus musculus GN=Hsd17b10 PE=1 SV=4	HCD2_MOUSE				tRNA processing							tRNA processing										endoplasmic reticulum		endoplasmic reticulum			mitochondrial inner membrane	mitochondrial inner membrane	mitochondrion		mitochondrial inner membrane	mitochondrial inner membrane						3(or 17)beta-hydroxysteroid dehydrogenase activity				3(or 17)beta-hydroxysteroid dehydrogenase activity
40S ribosomal protein S12 OS=Mus musculus GN=Rps12 PE=1 SV=2	RS12_MOUSE				translation							translation										ribosome					ribosome							ribosome								structural constituent of ribosome			structural constituent of ribosome
40S ribosomal protein S16 OS=Mus musculus GN=Rps16 PE=2 SV=4	RS16_MOUSE				ribosomal small subunit biogenesis							rRNA processing										small ribosomal subunit				extracellular vesicular exosome	cytosolic small ribosomal subunit	focal adhesion				small ribosomal subunit	focal adhesion	cytosolic small ribosomal subunit			RNA binding					RNA binding			structural constituent of ribosome
40S ribosomal protein S25 OS=Mus musculus GN=Rps25 PE=1 SV=1	RS25_MOUSE																					small ribosomal subunit				extracellular vesicular exosome	nucleus			nucleolus		nucleolus		cytosolic small ribosomal subunit
40S ribosomal protein S3 OS=Mus musculus GN=Rps3 PE=1 SV=1	RS3_MOUSE		regulation of translation		transcription, DNA-dependent	apoptosis						transcription, DNA-dependent						DNA repair				cytosol	spindle			extracellular vesicular exosome	nucleolus	mitochondrial inner membrane	mitochondrial inner membrane	nucleolus	mitochondrial inner membrane	mitochondrial inner membrane	ruffle membrane	cytosolic small ribosomal subunit			NF-kappaB binding	DNA-(apurinic or apyrimidinic site) lyase activity				oxidized purine base lesion DNA N-glycosylase activity			structural constituent of ribosome
40S ribosomal protein SA OS=Mus musculus GN=Rpsa PE=1 SV=4	RSSA_MOUSE	cell adhesion			rRNA export from nucleus		rRNA export from nucleus			rRNA export from nucleus		endonucleolytic cleavage in ITS1 to separate SSU-rRNA from 5.8S rRNA and LSU-rRNA from tricistronic rRNA transcript (SSU-rRNA, 5.8S rRNA, LSU-rRNA)										small ribosomal subunit				extracellular vesicular exosome	cytosolic small ribosomal subunit	membrane		nucleus		small ribosomal subunit	plasma membrane	cytosolic small ribosomal subunit			ribosome binding					laminin binding	laminin receptor activity		structural constituent of ribosome
60S ribosomal protein L10a OS=Mus musculus GN=Rpl10a PE=1 SV=3	RL10A_MOUSE				translation							translation										cytosolic large ribosomal subunit				extracellular vesicular exosome	nucleolus	focal adhesion	mitochondrion	nucleolus		nucleolus	focal adhesion	cytosolic large ribosomal subunit								structural constituent of ribosome			structural constituent of ribosome
60S ribosomal protein L12 OS=Mus musculus GN=Rpl12 PE=1 SV=2	RL12_MOUSE				translation							translation										ribosome					ribosome							ribosome			RNA binding					RNA binding			structural constituent of ribosome
60S ribosomal protein L7 OS=Mus musculus GN=Rpl7 PE=1 SV=2	RL7_MOUSE				rRNA processing							rRNA processing										cytosolic large ribosomal subunit				extracellular vesicular exosome	nucleus	focal adhesion		nucleus		cytosolic large ribosomal subunit	focal adhesion	cytosolic large ribosomal subunit			protein homodimerization activity					mRNA binding			structural constituent of ribosome
6-phosphogluconate dehydrogenase, decarboxylating OS=Mus musculus GN=Pgd PE=1 SV=3	6PGD_MOUSE				pentose biosynthetic process							oxidation reduction										cytoplasm				extracellular vesicular exosome	nucleus			nucleus							NADP binding	phosphogluconate dehydrogenase (decarboxylating) activity				NADP binding
6-phosphogluconolactonase OS=Mus musculus GN=Pgls PE=2 SV=1	6PGL_MOUSE				pentose-phosphate shunt, oxidative branch							pentose-phosphate shunt										cytoplasm				extracellular vesicular exosome											monosaccharide binding	6-phosphogluconolactonase activity				6-phosphogluconolactonase activity
78 kDa glucose-regulated protein OS=Mus musculus GN=Hspa5 PE=1 SV=3	GRP78_MOUSE		activation of signaling protein activity involved in unfolded protein response		ER overload response	substantia nigra development						proteolysis involved in cellular protein catabolic process		cerebellum structural organization				response to endoplasmic reticulum stress				endoplasmic reticulum chaperone complex		smooth endoplasmic reticulum		extracellular region	melanosome	membrane	mitochondrion	signalosome	endoplasmic reticulum membrane	integral to endoplasmic reticulum membrane	myelin sheath				ATP binding					misfolded protein binding
Acetyl-CoA acetyltransferase, mitochondrial OS=Mus musculus GN=Acat1 PE=1 SV=1	THIL_MOUSE				protein homooligomerization	brain development								liver development				response to starvation				mitochondrial matrix				extracellular vesicular exosome	mitochondrion	mitochondrial inner membrane	mitochondrion		mitochondrial inner membrane	mitochondrial inner membrane					metal ion binding	acetyl-CoA C-acetyltransferase activity				acetyl-CoA C-acetyltransferase activity
Acidic leucine-rich nuclear phosphoprotein 32 family member A OS=Mus musculus GN=Anp32a PE=1 SV=1	AN32A_MOUSE		regulation of transcription, DNA-dependent		transcription, DNA-dependent							transcription, DNA-dependent										cytoplasm		endoplasmic reticulum			endoplasmic reticulum			nucleus		nuclear matrix
Acidic leucine-rich nuclear phosphoprotein 32 family member B OS=Mus musculus GN=Anp32b PE=1 SV=1	AN32B_MOUSE		caspase activation		G1/S transition of mitotic cell cycle	vasculature development								vasculature development								cytoplasm				extracellular vesicular exosome	nucleus			nucleus		nucleolus
Aconitate hydratase, mitochondrial OS=Mus musculus GN=Aco2 PE=1 SV=1	ACON_MOUSE				isocitrate metabolic process							tricarboxylic acid cycle										mitochondrion					nucleus	myelin sheath	mitochondrion	nucleus			myelin sheath				iron ion binding	aconitate hydratase activity				3 iron, 4 sulfur cluster binding
Actin-related protein 2 OS=Mus musculus GN=Actr2 PE=1 SV=1	ARP2_MOUSE				cilium biogenesis	establishment or maintenance of cell polarity	meiotic chromosome movement towards spindle pole			cytoplasmic transport												cell cortex	actin cap			extracellular vesicular exosome	actin cap	focal adhesion				Arp2/3 protein complex	focal adhesion				ATP binding					ATP binding			structural constituent of cytoskeleton
Actin-related protein 2/3 complex subunit 2 OS=Mus musculus GN=Arpc2 PE=1 SV=3	ARPC2_MOUSE		positive regulation of actin filament polymerization		Arp2/3 complex-mediated actin nucleation																Golgi apparatus	endosome	Arp2/3 protein complex		endosome	extracellular vesicular exosome	endosome	focal adhesion				Arp2/3 protein complex	focal adhesion									structural constituent of cytoskeleton			structural constituent of cytoskeleton
Actin-related protein 2/3 complex subunit 3 OS=Mus musculus GN=Arpc3 PE=1 SV=3	ARPC3_MOUSE				Arp2/3 complex-mediated actin nucleation																	cytoplasm	Arp2/3 protein complex			extracellular vesicular exosome	Arp2/3 protein complex	focal adhesion				Arp2/3 protein complex	focal adhesion									structural constituent of cytoskeleton			structural constituent of cytoskeleton
Actin-related protein 2/3 complex subunit 4 OS=Mus musculus GN=Arpc4 PE=1 SV=3	ARPC4_MOUSE				actin filament polymerization																	cytoplasm	Arp2/3 protein complex			extracellular vesicular exosome	Arp2/3 protein complex					Arp2/3 protein complex					enzyme binding					enzyme binding			structural constituent of cytoskeleton
Actin-related protein 2/3 complex subunit 5 OS=Mus musculus GN=Arpc5 PE=2 SV=3	ARPC5_MOUSE				Arp2/3 complex-mediated actin nucleation																	cytoplasm	Arp2/3 protein complex			extracellular vesicular exosome	Arp2/3 protein complex	focal adhesion				Arp2/3 protein complex	focal adhesion									structural constituent of cytoskeleton			structural constituent of cytoskeleton
Actin-related protein 3 OS=Mus musculus GN=Actr3 PE=1 SV=3	ARP3_MOUSE		positive regulation of lamellipodium biogenesis		positive regulation of dendrite morphogenesis	positive regulation of dendrite morphogenesis	meiotic chromosome movement towards spindle pole			meiotic chromosome movement towards spindle pole				positive regulation of dendrite morphogenesis				response to antibiotic			Golgi membrane	Golgi membrane	podosome			extracellular vesicular exosome	Golgi membrane	Golgi membrane			Golgi membrane	Golgi membrane	focal adhesion				ATP binding					structural constituent of cytoskeleton			structural constituent of cytoskeleton
Adenosylhomocysteinase OS=Mus musculus GN=Ahcy PE=1 SV=3	SAHH_MOUSE				one-carbon compound metabolic process							one-carbon compound metabolic process										melanosome					melanosome											adenosylhomocysteinase activity				adenosylhomocysteinase activity
Adenylyl cyclase-associated protein 1 OS=Mus musculus GN=Cap1 PE=1 SV=4	CAP1_MOUSE				cell morphogenesis	cell morphogenesis	receptor-mediated endocytosis			receptor-mediated endocytosis	ameboidal cell migration											cytosol	cortical actin cytoskeleton			extracellular region	cortical actin cytoskeleton	plasma membrane				cortical actin cytoskeleton	plasma membrane
Alanine--tRNA ligase, cytoplasmic OS=Mus musculus GN=Aars PE=1 SV=1	SYAC_MOUSE		regulation of translational fidelity		cellular response to unfolded protein	hair follicle development						alanyl-tRNA aminoacylation		hair follicle development				cellular response to unfolded protein				cytoplasm				extracellular vesicular exosome		membrane									ATP binding	alanine-tRNA ligase activity				tRNA binding
Aldehyde dehydrogenase, mitochondrial OS=Mus musculus GN=Aldh2 PE=1 SV=1	ALDH2_MOUSE				ethanol catabolic process							ethanol catabolic process										mitochondrial matrix				extracellular vesicular exosome	mitochondrion		mitochondrion			mitochondrial matrix						aldehyde dehydrogenase (NAD) activity				aldehyde dehydrogenase (NAD) activity
Aldose reductase OS=Mus musculus GN=Akr1b1 PE=1 SV=3	ALDR_MOUSE																					cytoplasm				extracellular vesicular exosome	nucleoplasm			nucleoplasm		nucleoplasm						aldehyde reductase activity				aldehyde reductase activity
Anionic trypsin-2 OS=Mus musculus GN=Prss2 PE=2 SV=1	TRY2_MOUSE				proteolysis							proteolysis		digestion				response to nutrient								extracellular space											calcium ion binding	serine-type endopeptidase activity				serine-type endopeptidase activity
Annexin A1 OS=Mus musculus GN=Anxa1 PE=1 SV=2	ANXA1_MOUSE		neutrophil homeostasis		gliogenesis	gliogenesis	insulin secretion		neutrophil homeostasis	insulin secretion		peptide cross-linking		alpha-beta T cell differentiation				response to X-ray				cytoplasm	cornified envelope		endosome	extracellular space	mitochondrial membrane	mitochondrial membrane	mitochondrial membrane	nucleus	mitochondrial membrane	mitochondrial membrane	sarcolemma				calcium-dependent phospholipid binding	double-stranded DNA-dependent ATPase activity		phospholipase A2 inhibitor activity		structural molecule activity			structural molecule activity
Annexin A2 OS=Mus musculus GN=Anxa2 PE=1 SV=2	ANXA2_MOUSE		body fluid secretion		membrane budding	angiogenesis	membrane budding			membrane budding				angiogenesis								endosome			late endosome membrane	basement membrane	melanosome	membrane		nucleus	late endosome membrane	late endosome membrane	sarcolemma				calcium ion binding			phospholipase A2 inhibitor activity		phospholipase A2 inhibitor activity
Annexin A4 OS=Mus musculus GN=Anxa4 PE=2 SV=4	ANXA4_MOUSE		regulation of transcription from RNA polymerase II promoter		epithelial cell differentiation	epithelial cell differentiation								kidney development								cytoplasm				extracellular vesicular exosome	nucleus	plasma membrane		nucleus	vesicle membrane	nuclear membrane	plasma membrane				calcium-dependent phospholipid binding					NF-kappaB binding
Annexin A5 OS=Mus musculus GN=Anxa5 PE=1 SV=1	ANXA5_MOUSE		blood coagulation											blood coagulation				blood coagulation								extracellular vesicular exosome		external side of plasma membrane					external side of plasma membrane				calcium-dependent phospholipid binding					calcium ion binding
Annexin A6 OS=Mus musculus GN=Anxa6 PE=1 SV=3	ANXA6_MOUSE		regulation of muscle contraction		transmembrane ion transport		calcium ion transport			calcium ion transport												perinuclear region of cytoplasm			late endosome membrane	extracellular vesicular exosome	lysosomal membrane	late endosome membrane			lysosomal membrane	lysosomal membrane	focal adhesion				lipid binding					ligand-gated ion channel activity						ligand-gated ion channel activity
AP-2 complex subunit mu OS=Mus musculus GN=Ap2m1 PE=1 SV=1	AP2M1_MOUSE				intracellular protein transport		intracellular protein transport			intracellular protein transport												secretory granule				extracellular vesicular exosome	mitochondrion	plasma membrane	mitochondrion				coated pit				lipid binding					signal sequence binding
AP-4 complex subunit sigma-1 OS=Mus musculus GN=Ap4s1 PE=2 SV=1	AP4S1_MOUSE				intracellular protein transport		intracellular protein transport			intracellular protein transport											trans-Golgi network	trans-Golgi network					trans-Golgi network	coated pit				trans-Golgi network	coated pit									protein transporter activity						protein transporter activity
Aspartate aminotransferase, mitochondrial OS=Mus musculus GN=Got2 PE=1 SV=1	AATM_MOUSE				oxaloacetate metabolic process		fatty acid transport			fatty acid transport		aspartate catabolic process						response to ethanol				mitochondrial matrix				extracellular vesicular exosome	mitochondrion	myelin sheath	mitochondrion		mitochondrial inner membrane	mitochondrial inner membrane	myelin sheath				pyridoxal phosphate binding	aspartate transaminase activity				aspartate transaminase activity
Aspartate--tRNA ligase, cytoplasmic OS=Mus musculus GN=Dars PE=2 SV=2	SYDC_MOUSE				aspartyl-tRNA aminoacylation							aspartyl-tRNA aminoacylation										cytoplasm				extracellular vesicular exosome		membrane									ATP binding	aspartate-tRNA ligase activity				ATP binding
ATP synthase F(0) complex subunit B1, mitochondrial OS=Mus musculus GN=Atp5f1 PE=1 SV=1	AT5F1_MOUSE				ATP synthesis coupled proton transport	substantia nigra development	ATP synthesis coupled proton transport			ATP synthesis coupled proton transport		ATP catabolic process		substantia nigra development								mitochondrial proton-transporting ATP synthase complex				extracellular vesicular exosome	nucleoplasm	myelin sheath	mitochondrion	nucleus	mitochondrial inner membrane	nucleoplasm	myelin sheath					ATPase activity				ATPase activity						hydrogen ion transmembrane transporter activity
ATP synthase subunit alpha, mitochondrial OS=Mus musculus GN=Atp5a1 PE=1 SV=1	ATPA_MOUSE		negative regulation of endothelial cell proliferation		ATP synthesis coupled proton transport		ATP hydrolysis coupled proton transport			ATP hydrolysis coupled proton transport		lipid metabolic process										mitochondrial proton-transporting ATP synthase complex				extracellular vesicular exosome	mitochondrial proton-transporting ATP synthase complex	membrane	mitochondrion	signalosome	mitochondrial inner membrane	mitochondrial proton-transporting ATP synthase complex	myelin sheath				ATP binding	hydrogen ion transporting ATPase activity, rotational mechanism				MHC class I protein binding						hydrogen ion transporting ATPase activity, rotational mechanism
ATP synthase subunit beta, mitochondrial OS=Mus musculus GN=Atp5b PE=1 SV=2	ATPB_MOUSE		regulation of intracellular pH		regulation of intracellular pH	angiogenesis	ATP synthesis coupled proton transport			negative regulation of cell adhesion involved in substrate-bound cell migration	negative regulation of cell adhesion involved in substrate-bound cell migration	ATP catabolic process		osteoblast differentiation								mitochondrial proton-transporting ATP synthase complex				extracellular vesicular exosome	nucleus	membrane	mitochondrion	nucleus	mitochondrial inner membrane	mitochondrial nucleoid	myelin sheath				MHC class I protein binding	hydrogen ion transporting ATPase activity, rotational mechanism				ATP binding						hydrogen ion transporting ATPase activity, rotational mechanism
ATP synthase subunit d, mitochondrial OS=Mus musculus GN=Atp5h PE=1 SV=3	ATP5H_MOUSE				ATP synthesis coupled proton transport		ATP synthesis coupled proton transport			ATP synthesis coupled proton transport		ATP catabolic process										cytoplasm				extracellular vesicular exosome	nucleoplasm	myelin sheath	mitochondrion	nucleoplasm	mitochondrial inner membrane	nucleoplasm	myelin sheath									hydrogen ion transmembrane transporter activity						hydrogen ion transmembrane transporter activity
ATP synthase subunit e, mitochondrial OS=Mus musculus GN=Atp5i PE=1 SV=2	ATP5I_MOUSE				ATP synthesis coupled proton transport		ATP synthesis coupled proton transport			ATP synthesis coupled proton transport		ATP catabolic process										mitochondrial proton-transporting ATP synthase complex					mitochondrion	mitochondrial proton-transporting ATP synthase complex	mitochondrion		mitochondrial proton-transporting ATP synthase complex	mitochondrial proton-transporting ATP synthase complex						ATPase activity				ATPase activity						hydrogen ion transmembrane transporter activity
ATP synthase subunit O, mitochondrial OS=Mus musculus GN=Atp5o PE=1 SV=1	ATPO_MOUSE				mitochondrial ATP synthesis coupled proton transport		mitochondrial ATP synthesis coupled proton transport			mitochondrial ATP synthesis coupled proton transport		ATP catabolic process										mitochondrial proton-transporting ATP synthase complex				extracellular vesicular exosome	nucleus	plasma membrane	mitochondrion	nucleus	mitochondrial proton-transporting ATP synthase complex	mitochondrial proton-transporting ATP synthase complex	plasma membrane				drug binding					steroid binding						hydrogen ion transporting ATP synthase activity, rotational mechanism
ATP-citrate synthase OS=Mus musculus GN=Acly PE=1 SV=1	ACLY_MOUSE				cellular carbohydrate metabolic process							lipid biosynthetic process										mitochondrion				extracellular vesicular exosome	mitochondrion	membrane	mitochondrion	nucleoplasm		nucleoplasm	plasma membrane				ATP binding	ATP citrate synthase activity				succinate-CoA ligase (ADP-forming) activity
ATP-dependent RNA helicase A OS=Mus musculus GN=Dhx9 PE=1 SV=2	DHX9_MOUSE				osteoblast differentiation	osteoblast differentiation						RNA processing		osteoblast differentiation				cellular response to heat	circadian rhythm			centrosome	centrosome				nucleoplasm	membrane		nucleus		nucleoplasm					ATP binding	ATP-dependent RNA helicase activity				DNA binding
Beta-2-microglobulin OS=Mus musculus GN=B2m PE=1 SV=2	B2MG_MOUSE		positive regulation of T cell mediated cytotoxicity		protein refolding	T cell differentiation in the thymus			T cell differentiation in the thymus			protein refolding	response to molecule of bacterial origin	retina homeostasis				response to molecule of bacterial origin			Golgi apparatus	phagocytic vesicle membrane				extracellular space	Golgi apparatus	membrane			phagocytic vesicle membrane	phagocytic vesicle membrane	plasma membrane				identical protein binding					identical protein binding
Bifunctional purine biosynthesis protein PURH OS=Mus musculus GN=Atic PE=1 SV=2	PUR9_MOUSE				dihydrofolate metabolic process	organ regeneration						tetrahydrofolate biosynthetic process		cerebral cortex development				response to inorganic substance				mitochondrion				extracellular vesicular exosome	mitochondrion	membrane	mitochondrion								protein homodimerization activity	phosphoribosylaminoimidazolecarboxamide formyltransferase activity				protein homodimerization activity
Bone marrow proteoglycan OS=Mus musculus GN=Prg2 PE=1 SV=1	PRG2_MOUSE		negative regulation of interleukin-10 production						immune response				defense response to bacterium					defense response to nematode								extracellular vesicular exosome											carbohydrate binding					carbohydrate binding
Calcium-binding mitochondrial carrier protein Aralar1 OS=Mus musculus GN=Slc25a12 PE=1 SV=1	CMC1_MOUSE				malate-aspartate shuttle		malate-aspartate shuttle			malate-aspartate shuttle		malate-aspartate shuttle						response to calcium ion				mitochondrial inner membrane					mitochondrion	myelin sheath	mitochondrion		mitochondrial inner membrane	mitochondrial inner membrane	myelin sheath				calcium ion binding					L-glutamate transmembrane transporter activity						L-glutamate transmembrane transporter activity
Calnexin OS=Mus musculus GN=Canx PE=1 SV=1	CALX_MOUSE				synaptic vesicle endocytosis	aging	synaptic vesicle endocytosis			synaptic vesicle endocytosis												endoplasmic reticulum		endoplasmic reticulum membrane		extracellular vesicular exosome	melanosome	myelin sheath			endoplasmic reticulum membrane	endoplasmic reticulum membrane	myelin sheath	ribosome			carbohydrate binding					calcium ion binding
Calreticulin OS=Mus musculus GN=Calr PE=1 SV=1	CALR_MOUSE		negative regulation of translation		cell cycle arrest	cardiac muscle cell differentiation	protein export from nucleus		peptide antigen assembly with MHC class I protein complex	protein export from nucleus		protein stabilization		negative regulation of neuron differentiation		spermatogenesis	spermatogenesis	response to drug			Golgi apparatus	sarcoplasmic reticulum lumen		sarcoplasmic reticulum lumen		extracellular region	acrosome	membrane		nucleus		MHC class I peptide loading complex	external side of plasma membrane				carbohydrate binding					androgen receptor binding
Carbonic anhydrase 1 OS=Mus musculus GN=Ca1 PE=2 SV=4	CAH1_MOUSE				one-carbon compound metabolic process							one-carbon compound metabolic process										cytoplasm				extracellular vesicular exosome											zinc ion binding	carbonate dehydratase activity				carbonate dehydratase activity
Carbonic anhydrase 2 OS=Mus musculus GN=Ca2 PE=1 SV=4	CAH2_MOUSE		positive regulation of cellular pH reduction		positive regulation of cellular pH reduction	kidney development	carbon dioxide transport			carbon dioxide transport		one-carbon compound metabolic process		odontogenesis of dentine-containing tooth				response to estrogen stimulus				cytosol				extracellular space		myelin sheath					myelin sheath				zinc ion binding	carbonate dehydratase activity				carbonate dehydratase activity
Cathelin-related antimicrobial peptide OS=Mus musculus GN=Camp PE=2 SV=1	CRAMP_MOUSE		positive regulation of protein amino acid phosphorylation	killing by host of symbiont cells					innate immune response in mucosa				killing by host of symbiont cells					antibacterial humoral response				specific granule				extracellular space	specific granule
Cathepsin B OS=Mus musculus GN=Ctsb PE=1 SV=2	CATB_MOUSE		regulation of catalytic activity		epithelial cell differentiation	decidualization						collagen catabolic process	decidualization	decidualization		decidualization	decidualization					perinuclear region of cytoplasm				extracellular space	melanosome		mitochondrion	nucleolus		nucleolus					proteoglycan binding	cysteine-type peptidase activity				proteoglycan binding
CD177 antigen OS=Mus musculus GN=Cd177 PE=2 SV=1	CD177_MOUSE																									extracellular vesicular exosome		plasma membrane					plasma membrane
Cell division control protein 42 homolog OS=Mus musculus GN=Cdc42 PE=1 SV=2	CDC42_MOUSE	cell-cell adhesion	positive regulation of phosphoinositide 3-kinase activity		establishment or maintenance of cell polarity	neuron fate determination	nuclear migration	multicellular organism growth		establishment of Golgi localization		metabolic process		multicellular organism growth							Golgi membrane	cytoplasm	spindle midzone			extracellular vesicular exosome	Golgi membrane	Golgi membrane			Golgi membrane	Golgi membrane	leading edge membrane				GTP binding	GTPase activity				GTPase activity
Charged multivesicular body protein 4b OS=Mus musculus GN=Chmp4b PE=1 SV=2	CHM4B_MOUSE		regulation of viral reproduction		protein homooligomerization		vacuolar transport			vacuolar transport												cytosol			late endosome membrane	extracellular vesicular exosome	late endosome membrane	late endosome membrane		nucleus	late endosome membrane	ESCRT III complex	internal side of plasma membrane				identical protein binding					identical protein binding
Chloride intracellular channel protein 1 OS=Mus musculus GN=Clic1 PE=1 SV=3	CLIC1_MOUSE		regulation of mitochondrial membrane potential		regulation of mitochondrial membrane potential		chloride transport			chloride transport												cytoplasm				extracellular space	nucleus	chloride channel complex	mitochondrion	nucleus	nuclear membrane	nuclear envelope	plasma membrane									voltage-gated ion channel activity						voltage-gated ion channel activity
Cluster of 14-3-3 protein zeta/delta OS=Mus musculus GN=Ywhaz PE=1 SV=1 (1433Z_MOUSE)	1433Z_MOUSE [6]		positive regulation of catalytic activity		glucocorticoid catabolic process	hippocampus development	establishment of Golgi localization		histamine secretion by mast cell	cytoplasmic sequestering of protein	neuron migration	glucocorticoid catabolic process		negative regulation of dendrite morphogenesis				cellular response to insulin stimulus				cytoplasm	kinesin complex			extracellular space	kinesin complex	myelin sheath	mitochondrion	transcriptional repressor complex	cytoplasmic vesicle membrane	cytoplasmic vesicle membrane	myelin sheath			sodium channel regulator activity	glucocorticoid receptor binding					transcription corepressor activity				transcription corepressor activity
Cluster of Actin, cytoplasmic 2 OS=Mus musculus GN=Actg1 PE=1 SV=1 (ACTG_MOUSE)	ACTG_MOUSE [2]		retina homeostasis		actin filament-based movement	cardiac muscle morphogenesis	actin filament-based movement			actin filament-based movement		ATP catabolic process		retina homeostasis				response to drug				cytoplasm	actin cytoskeleton			extracellular space	nucleus	membrane		nucleus		actin filament	myelin sheath				ATP binding	ATPase activity				ATPase activity			structural constituent of cytoskeleton
Cluster of ADP/ATP translocase 2 OS=Mus musculus GN=Slc25a5 PE=1 SV=3 (ADT2_MOUSE)	ADT2_MOUSE		positive regulation of cell proliferation		chromosome segregation		transmembrane transport			transmembrane transport												mitochondrial inner membrane				extracellular vesicular exosome	mitochondrial nucleoid	myelin sheath	mitochondrion	nucleus	mitochondrial inner membrane	mitochondrial nucleoid	myelin sheath									transporter activity						transporter activity
Cluster of Alpha-actinin-1 OS=Mus musculus GN=Actn1 PE=1 SV=1 (ACTN1_MOUSE)	ACTN1_MOUSE [2]	focal adhesion formation	negative regulation of cell motion		cortical cytoskeleton organization		protein transport			protein transport								response to hypoxia				cortical actin cytoskeleton	cortical cytoskeleton			extracellular space	nucleus	dense core granule membrane		nucleus	dense core granule membrane	dense core granule membrane	focal adhesion				calcium ion binding					ligand-dependent nuclear receptor transcription coactivator activity				ligand-dependent nuclear receptor transcription coactivator activity
Cluster of Alpha-enolase OS=Mus musculus GN=Eno1 PE=1 SV=3 (ENOA_MOUSE)	ENOA_MOUSE				glycolysis	aging		skeletal muscle regeneration				glycolysis		skeletal muscle regeneration				response to drug				cytoplasm				extracellular space		myelin sheath					myelin sheath				magnesium ion binding	phosphopyruvate hydratase activity				magnesium ion binding
Cluster of Chitinase-like protein 3 OS=Mus musculus GN=Chil3 PE=1 SV=2 (CHIL3_MOUSE)	CHIL3_MOUSE [2]				chitin catabolic process				immune response			polysaccharide catabolic process						inflammatory response				rough endoplasmic reticulum lumen		rough endoplasmic reticulum lumen		extracellular region	cytoplasmic membrane-bounded vesicle			nuclear envelope		nuclear envelope					carbohydrate binding	chitinase activity				chitin binding
Cluster of Cofilin-1 OS=Mus musculus GN=Cfl1 PE=1 SV=3 (COF1_MOUSE)	COF1_MOUSE		regulation of cell morphogenesis		sarcomere organization	sarcomere organization	protein import into nucleus			protein import into nucleus	neural crest cell migration	protein amino acid phosphorylation	response to virus	neural fold formation				response to amino acid stimulus				cytoplasm	actin cytoskeleton			extracellular region	nuclear matrix	membrane		nuclear matrix		nuclear matrix	ruffle membrane
Cluster of Filamin-A OS=Mus musculus GN=Flna PE=1 SV=5 (FLNA_MOUSE)	FLNA_MOUSE		cytoplasmic sequestering of protein		cilium biogenesis	cilium biogenesis	early endosome to late endosome transport			cytoplasmic sequestering of protein		protein stabilization		muscle fiber development							trans-Golgi network	sarcoplasm	actin cytoskeleton			extracellular vesicular exosome	actin filament bundle	focal adhesion		nucleus		trans-Golgi network	sarcolemma				transcription factor binding					signal transducer activity	signal transducer activity
Cluster of Glutathione S-transferase P 1 OS=Mus musculus GN=Gstp1 PE=1 SV=2 (GSTP1_MOUSE)	GSTP1_MOUSE		negative regulation of apoptosis		oligodendrocyte development	organ regeneration						xenobiotic metabolic process		oligodendrocyte development				response to L-ascorbic acid				cytosol				extracellular space	nucleus	plasma membrane	mitochondrion	nucleus			plasma membrane				drug binding	glutathione transferase activity		kinase regulator activity		glutathione transferase activity
Cluster of Glyceraldehyde-3-phosphate dehydrogenase OS=Mus musculus GN=Gapdh PE=1 SV=2 (G3P_MOUSE)	G3P_MOUSE		negative regulation of translation		sperm motility	neuron apoptosis				sperm motility		protein stabilization										cytoplasm	microtubule cytoskeleton				nucleus	myelin sheath		nucleus			myelin sheath				NADP binding	glyceraldehyde-3-phosphate dehydrogenase (phosphorylating) activity				glyceraldehyde-3-phosphate dehydrogenase (phosphorylating) activity
Cluster of GTP-binding nuclear protein Ran OS=Mus musculus GN=Ran PE=1 SV=3 (RAN_MOUSE)	RAN_MOUSE		positive regulation of protein binding		GTP catabolic process	spermatid development	protein export from nucleus			cellular protein complex localization		GTP catabolic process				spermatid development	spermatid development					recycling endosome			recycling endosome	extracellular vesicular exosome	chromatin	membrane		nucleus		chromatin					GTP binding	GTPase activity				GTP binding
Cluster of H-2 class II histocompatibility antigen, A beta chain OS=Mus musculus GN=H2-Ab1 PE=1 SV=1 (HB2A_MOUSE)	HB2A_MOUSE		positive regulation of antigen processing and presentation		B cell affinity maturation	B cell affinity maturation			humoral immune response mediated by circulating immunoglobulin					B cell affinity maturation				immune response			Golgi apparatus	multivesicular body			early endosome		multivesicular body	membrane					plasma membrane				toxin binding					transcription factor binding
Cluster of Heat shock 70 kDa protein 4 OS=Mus musculus GN=Hspa4 PE=1 SV=1 (HSP74_MOUSE)	HSP74_MOUSE [2]		negative regulation of neuron apoptosis		chaperone cofactor-dependent protein folding		protein import into mitochondrial outer membrane			protein import into mitochondrial outer membrane		chaperone cofactor-dependent protein folding						response to unfolded protein				cytoplasm				extracellular region	nucleoplasm		mitochondrion	nucleoplasm		nucleoplasm					ATP binding					alpha-tubulin binding
Cluster of Heat shock cognate 71 kDa protein OS=Mus musculus GN=Hspa8 PE=1 SV=1 (HSP7C_MOUSE)	HSP7C_MOUSE [2]		positive regulation of nuclear mRNA splicing, via spliceosome		binding of sperm to zona pellucida	multicellular organismal development						transcription, DNA-dependent		multicellular organismal development		spermatogenesis	spermatogenesis					cytosol				extracellular space	melanosome	membrane	mitochondrial matrix	spliceosome		nucleolus	myelin sheath				ATP binding	ATPase activity, coupled				ATPase activity, coupled
Cluster of Hemoglobin subunit beta-1 OS=Mus musculus GN=Hbb-b1 PE=1 SV=2 (HBB1_MOUSE)	HBB1_MOUSE [2]		positive regulation of myeloid cell differentiation		erythrocyte development	erythrocyte development			erythrocyte development					erythrocyte development								hemoglobin complex						myelin sheath					myelin sheath				iron ion binding					heme binding						oxygen transporter activity
Cluster of Heterogeneous nuclear ribonucleoprotein F OS=Mus musculus GN=Hnrnpf PE=1 SV=3 (HNRPF_MOUSE)	HNRPF_MOUSE		regulation of RNA splicing		mRNA processing							mRNA processing															nucleoplasm	membrane		nucleoplasm		nucleoplasm					nucleotide binding					RNA binding
Cluster of Histone H2A type 1-F OS=Mus musculus GN=Hist1h2af PE=1 SV=3 (H2A1F_MOUSE)	H2A1F_MOUSE [6]																									extracellular vesicular exosome	nucleus			nucleus		nucleosome					DNA binding					DNA binding
Cluster of Keratin, type II cytoskeletal 1 OS=Mus musculus GN=Krt1 PE=1 SV=4 (K2C1_MOUSE)	K2C1_MOUSE [2]		complement activation, lectin pathway		intermediate filament-based process	neurite regeneration		neurite regeneration	complement activation, lectin pathway			complement activation, lectin pathway		astrocyte development				response to wounding				cytoplasm	intermediate filament			extracellular space	keratin filament	membrane		nucleus		keratin filament	myelin sheath				integrin binding					structural molecule activity			structural molecule activity
Cluster of Leukocyte elastase inhibitor A OS=Mus musculus GN=Serpinb1a PE=1 SV=1 (ILEUA_MOUSE)	ILEUA_MOUSE		regulation of protein catabolic process																			cytoplasm				extracellular vesicular exosome		membrane												serine-type endopeptidase inhibitor activity		serine-type endopeptidase inhibitor activity
Cluster of L-lactate dehydrogenase A chain OS=Mus musculus GN=Ldha PE=1 SV=3 (LDHA_MOUSE)	LDHA_MOUSE				lactate biosynthetic process from pyruvate							cellular carbohydrate metabolic process						cellular response to extracellular stimulus				cytosol				extracellular vesicular exosome	nucleus	membrane	mitochondrion	nucleus								L-lactate dehydrogenase activity				L-lactate dehydrogenase activity
Cluster of Moesin OS=Mus musculus GN=Msn PE=1 SV=3 (MOES_MOUSE)	MOES_MOUSE [3]	leukocyte adhesion	regulation of cell shape		leukocyte adhesion	microvillus biogenesis	receptor internalization		leukocyte migration	leukocyte migration	leukocyte migration	receptor internalization										cytoplasm	actin cytoskeleton			extracellular space	nucleolus	plasma membrane		nucleolus		stereocilium	T-tubule				double-stranded RNA binding					protein kinase binding
Cluster of Myosin-9 OS=Mus musculus GN=Myh9 PE=1 SV=4 (MYH9_MOUSE)	MYH9_MOUSE	cell adhesion	regulation of cell shape		meiotic spindle organization	in utero embryonic development	protein transport		monocyte differentiation	protein transport	blood vessel endothelial cell migration	membrane protein ectodomain proteolysis		skeletal muscle contraction								cytoplasm	actin cytoskeleton			extracellular vesicular exosome	contractile ring	plasma membrane		signalosome		myosin II complex	plasma membrane				ADP binding	ATPase activity				ATPase activity		microfilament motor activity
Cluster of Plastin-2 OS=Mus musculus GN=Lcp1 PE=1 SV=4 (PLSL_MOUSE)	PLSL_MOUSE [2]		protein kinase A signaling cascade		protein kinase A signaling cascade	bone development			T cell activation during immune response	cell migration	cell migration			organ regeneration				T cell activation during immune response				cytoplasm	actin cytoskeleton			extracellular space	actin filament bundle	phagocytic cup				actin filament	phagocytic cup				calcium ion binding					actin filament binding
Cluster of Protein FAM49B OS=Mus musculus GN=Fam49b PE=2 SV=1 (FA49B_MOUSE)	FA49B_MOUSE																									extracellular vesicular exosome
Cluster of Rab GDP dissociation inhibitor beta OS=Mus musculus GN=Gdi2 PE=1 SV=1 (GDIB_MOUSE)	GDIB_MOUSE		positive regulation of Rab GTPase activity		small GTPase mediated signal transduction		protein transport			protein transport											Golgi apparatus	Golgi apparatus				extracellular vesicular exosome	Golgi apparatus	myelin sheath					myelin sheath							Rab GTPase activator activity		Rab GTPase activator activity
Cluster of Ras-related C3 botulinum toxin substrate 2 OS=Mus musculus GN=Rac2 PE=2 SV=1 (RAC2_MOUSE)	RAC2_MOUSE	cell adhesion	positive regulation of phosphoinositide 3-kinase activity		localization within membrane	engulfment of apoptotic cell	phagocytosis, engulfment		mast cell chemotaxis	localization within membrane	mast cell chemotaxis	GTP catabolic process		bone resorption				chemotaxis			trans-Golgi network	cytoplasm	actin filament			extracellular vesicular exosome	nuclear envelope	Golgi membrane		nuclear envelope	Golgi membrane	Golgi membrane	plasma membrane				GTP binding	GTPase activity				GTPase activity
Cluster of Talin-1 OS=Mus musculus GN=Tln1 PE=1 SV=2 (TLN1_MOUSE)	TLN1_MOUSE	cell adhesion	cytoskeletal anchoring at plasma membrane		cortical actin cytoskeleton organization					cytoskeletal anchoring at plasma membrane												microtubule organizing center	microtubule organizing center			extracellular vesicular exosome	microtubule organizing center	ruffle membrane				microtubule organizing center	ruffle membrane				LIM domain binding					structural constituent of cytoskeleton			structural constituent of cytoskeleton
Cluster of Tubulin alpha-1B chain OS=Mus musculus GN=Tuba1b PE=1 SV=2 (TBA1B_MOUSE)	TBA1B_MOUSE [3]				microtubule-based process							GTP catabolic process										cytosol	microtubule			extracellular vesicular exosome	microtubule	myelin sheath				cytoplasmic microtubule	myelin sheath				ubiquitin protein ligase binding	GTPase activity				GTP binding			structural constituent of cytoskeleton
Cluster of Tubulin beta-5 chain OS=Mus musculus GN=Tubb5 PE=1 SV=1 (TBB5_MOUSE)	TBB5_MOUSE				cellular process							GTP catabolic process										cytosol	microtubule			extracellular vesicular exosome	nucleus			nucleus		nuclear envelope lumen					MHC class I protein binding	GTPase activity				GTP binding			structural constituent of cytoskeleton
Cluster of Ubiquitin-like modifier-activating enzyme 1 OS=Mus musculus GN=Uba1 PE=1 SV=1 (UBA1_MOUSE)	UBA1_MOUSE				modification-dependent protein catabolic process							protein ubiquitination						response to DNA damage stimulus				cytosol		rough endoplasmic reticulum membrane	endosome membrane	extracellular vesicular exosome	rough endoplasmic reticulum membrane	desmosome	mitochondrion	nucleus	lysosomal membrane	rough endoplasmic reticulum membrane	desmosome				ATP binding	ubiquitin-protein ligase activity				ATP binding
Coactosin-like protein OS=Mus musculus GN=Cotl1 PE=1 SV=3	COTL1_MOUSE												defense response to fungus					defense response to fungus				cytoplasm	cytoskeleton			extracellular vesicular exosome	cytoskeleton	nuclear membrane		nuclear membrane	nuclear membrane	nuclear membrane					actin binding					actin binding
Coagulation factor XIII A chain OS=Mus musculus GN=F13a1 PE=2 SV=3	F13A_MOUSE		blood coagulation		peptide cross-linking							peptide cross-linking		blood coagulation				blood coagulation				cytoplasm															metal ion binding	protein-glutamine gamma-glutamyltransferase activity				metal ion binding
Complement component 1 Q subcomponent-binding protein, mitochondrial OS=Mus musculus GN=C1qbp PE=1 SV=1	C1QBP_MOUSE		negative regulation of transcription from RNA polymerase II promoter		transcription, DNA-dependent	apoptosis			complement activation, classical pathway			complement activation, classical pathway						complement activation, classical pathway				cytosol				extracellular region	nucleolus	membrane	mitochondrion	nucleolus		nucleolus	plasma membrane				hyaluronic acid binding					transcription corepressor activity				transcription corepressor activity
Copine-1 OS=Mus musculus GN=Cpne1 PE=1 SV=1	CPNE1_MOUSE																									extracellular vesicular exosome											phosphatidylserine binding					phosphatidylserine binding
Coronin-1A OS=Mus musculus GN=Coro1a PE=1 SV=5	COR1A_MOUSE	cell-substrate adhesion	homeostasis of number of cells within a tissue		cell-substrate adhesion	uropod organization	phagolysosome formation		T cell homeostasis	phagolysosome formation	leukocyte chemotaxis			homeostasis of number of cells within a tissue				leukocyte chemotaxis				cytoplasm	cortical actin cytoskeleton		early endosome	extracellular vesicular exosome	early endosome	plasma membrane			phagocytic vesicle membrane	actin filament	plasma membrane				phosphoinositide 3-kinase binding					phosphoinositide 3-kinase binding
Coronin-7 OS=Mus musculus GN=Coro7 PE=2 SV=2	CORO7_MOUSE				Golgi to endosome transport		Golgi to endosome transport			Golgi to endosome transport											Golgi apparatus	cytosol					cytoplasmic membrane-bounded vesicle	integral to membrane			Golgi membrane	trans-Golgi network					actin binding					actin binding
Costars family protein ABRACL OS=Mus musculus GN=Abracl PE=3 SV=1	ABRAL_MOUSE
Cullin-associated NEDD8-dissociated protein 1 OS=Mus musculus GN=Cand1 PE=2 SV=2	CAND1_MOUSE		negative regulation of catalytic activity		protein ubiquitination	cell differentiation						protein ubiquitination										cytoplasm				extracellular vesicular exosome	nucleus	membrane		nucleus		nucleoplasm
Cytochrome b-c1 complex subunit 1, mitochondrial OS=Mus musculus GN=Uqcrc1 PE=1 SV=2	QCR1_MOUSE				mitochondrial electron transport, ubiquinol to cytochrome c							mitochondrial electron transport, ubiquinol to cytochrome c						response to activity				mitochondrial inner membrane					mitochondrial respiratory chain complex III	myelin sheath	mitochondrion		mitochondrial respiratory chain complex III	mitochondrial respiratory chain complex III	myelin sheath				metal ion binding	catalytic activity				metal ion binding
Cytochrome c oxidase subunit 4 isoform 1, mitochondrial OS=Mus musculus GN=Cox4i1 PE=1 SV=2	COX41_MOUSE																	response to nutrient				mitochondrial membrane				extracellular vesicular exosome	nucleus	mitochondrial membrane	mitochondrion	nucleus	mitochondrial inner membrane	mitochondrial inner membrane						cytochrome-c oxidase activity				cytochrome-c oxidase activity						cytochrome-c oxidase activity
Cytochrome c oxidase subunit 6B1 OS=Mus musculus GN=Cox6b1 PE=1 SV=2	CX6B1_MOUSE					substantia nigra development								substantia nigra development								mitochondrial inner membrane					mitochondrial intermembrane space	mitochondrial inner membrane	mitochondrion		mitochondrial inner membrane	mitochondrial intermembrane space						cytochrome-c oxidase activity				cytochrome-c oxidase activity						cytochrome-c oxidase activity
Cytochrome c oxidase subunit 7A2, mitochondrial OS=Mus musculus GN=Cox7a2 PE=1 SV=2	CX7A2_MOUSE																					mitochondrial inner membrane				extracellular vesicular exosome	mitochondrial respiratory chain	mitochondrial respiratory chain	mitochondrion		mitochondrial respiratory chain	mitochondrial respiratory chain						cytochrome-c oxidase activity				cytochrome-c oxidase activity						cytochrome-c oxidase activity
Cytochrome c, somatic OS=Mus musculus GN=Cycs PE=1 SV=2	CYC_MOUSE		negative regulation of hydrogen peroxide biosynthetic process		glial cell apoptosis	glial cell apoptosis						mitochondrial electron transport, cytochrome c to oxygen						response to oxidative stress				cytosol					mitochondrial intermembrane space	myelin sheath	mitochondrial intermembrane space			mitochondrial intermembrane space	myelin sheath				heme binding		electron carrier activity			electron carrier activity
Cytochrome c1, heme protein, mitochondrial OS=Mus musculus GN=Cyc1 PE=1 SV=1	CY1_MOUSE											oxidation reduction						response to glucagon stimulus				mitochondrial inner membrane					nucleus	integral to membrane	mitochondrion	nucleus	mitochondrial inner membrane	mitochondrial inner membrane					iron ion binding		electron carrier activity			electron carrier activity
Deoxynucleoside triphosphate triphosphohydrolase SAMHD1 OS=Mus musculus GN=Samhd1 PE=1 SV=2	SAMH1_MOUSE		regulation of innate immune response		protein homotetramerization				defense response to virus			dGTP catabolic process	defense response to virus					defense response to virus									nucleus	plasma membrane		nucleus		nucleoplasm	plasma membrane				nucleic acid binding	dGTPase activity				RNA binding
Destrin OS=Mus musculus GN=Dstn PE=1 SV=3	DEST_MOUSE		positive regulation of actin filament depolymerization		actin filament depolymerization																	cortical actin cytoskeleton	cortical actin cytoskeleton			extracellular vesicular exosome	cortical actin cytoskeleton					cortical actin cytoskeleton
Dihydropyrimidinase-related protein 2 OS=Mus musculus GN=Dpysl2 PE=1 SV=2	DPYL2_MOUSE		positive regulation of glutamate secretion		pyrimidine base catabolic process	olfactory bulb development	endocytosis			endocytosis		pyrimidine base catabolic process		spinal cord development				response to drug				cytosol	microtubule			extracellular vesicular exosome	mitochondrion	myelin sheath	mitochondrion			microtubule	myelin sheath				protein kinase binding	hydrolase activity, acting on carbon-nitrogen (but not peptide) bonds, in cyclic amides				hydrolase activity, acting on carbon-nitrogen (but not peptide) bonds, in cyclic amides
Dipeptidyl peptidase 3 OS=Mus musculus GN=Dpp3 PE=2 SV=2	DPP3_MOUSE				proteolysis							proteolysis										cytoplasm				extracellular vesicular exosome	nucleoplasm	plasma membrane		nucleoplasm		nucleoplasm	plasma membrane				zinc ion binding	metallopeptidase activity				zinc ion binding
Dolichyl-diphosphooligosaccharide--protein glycosyltransferase 48 kDa subunit OS=Mus musculus GN=Ddost PE=1 SV=2	OST48_MOUSE				protein amino acid glycosylation				T cell activation			protein amino acid glycosylation						response to cytokine stimulus				endoplasmic reticulum		oligosaccharyltransferase complex			oligosaccharyltransferase complex	oligosaccharyltransferase complex			oligosaccharyltransferase complex	oligosaccharyltransferase complex						dolichyl-diphosphooligosaccharide-protein glycotransferase activity				dolichyl-diphosphooligosaccharide-protein glycotransferase activity
Dolichyl-diphosphooligosaccharide--protein glycosyltransferase subunit 1 OS=Mus musculus GN=Rpn1 PE=1 SV=1	RPN1_MOUSE				protein amino acid N-linked glycosylation via asparagine							protein amino acid N-linked glycosylation via asparagine										melanosome		endoplasmic reticulum membrane			endoplasmic reticulum membrane	endoplasmic reticulum membrane			endoplasmic reticulum membrane	endoplasmic reticulum membrane						dolichyl-diphosphooligosaccharide-protein glycotransferase activity				dolichyl-diphosphooligosaccharide-protein glycotransferase activity
Drebrin-like protein OS=Mus musculus GN=Dbnl PE=1 SV=2	DBNL_MOUSE		Rac protein signal transduction		neurite morphogenesis	neurite morphogenesis	receptor-mediated endocytosis		immune system process	receptor-mediated endocytosis				synaptogenesis							Golgi membrane	cytosol	podosome			extracellular vesicular exosome	Golgi membrane	clathrin coated vesicle membrane			Golgi membrane	clathrin coated vesicle membrane	plasma membrane				actin binding					actin binding
Elongation factor 1-alpha 1 OS=Mus musculus GN=Eef1a1 PE=1 SV=3	EF1A1_MOUSE																					cytoplasm				extracellular space	nucleus	myelin sheath		nucleus		nucleolus	myelin sheath				translation elongation factor activity	GTPase activity				translation elongation factor activity					translation elongation factor activity
Elongation factor 1-beta OS=Mus musculus GN=Eef1b PE=1 SV=5	EF1B_MOUSE																					eukaryotic translation elongation factor 1 complex															translation elongation factor activity					translation elongation factor activity					translation elongation factor activity
Elongation factor 2 OS=Mus musculus GN=Eef2 PE=1 SV=2	EF2_MOUSE		positive regulation of translation		translational elongation	hemopoietic progenitor cell differentiation			hemopoietic progenitor cell differentiation			translational elongation		hemopoietic progenitor cell differentiation								cytoplasm				extracellular vesicular exosome	nucleus	membrane		nucleus			plasma membrane				GTP binding	GTPase activity				GTPase activity					translation activator activity
Elongation factor Tu, mitochondrial OS=Mus musculus GN=Tufm PE=1 SV=1	EFTU_MOUSE				translational elongation							translational elongation										mitochondrial inner membrane				extracellular vesicular exosome	mitochondrial nucleoid	myelin sheath	mitochondrion		mitochondrial inner membrane	mitochondrial nucleoid	myelin sheath				translation elongation factor activity	GTPase activity				translation elongation factor activity					translation elongation factor activity
Endoplasmic reticulum aminopeptidase 1 OS=Mus musculus GN=Erap1 PE=2 SV=2	ERAP1_MOUSE		positive regulation of angiogenesis		proteolysis				immune system process			proteolysis	response to bacterium					response to bacterium				endoplasmic reticulum membrane		endoplasmic reticulum membrane		extracellular region	endoplasmic reticulum membrane	integral to membrane			endoplasmic reticulum membrane	endoplasmic reticulum membrane					interleukin-6 receptor binding	metalloexopeptidase activity				zinc ion binding
Endoplasmin OS=Mus musculus GN=Hsp90b1 PE=1 SV=2	ENPL_MOUSE		regulation of phosphoprotein phosphatase activity		actin rod formation							ER-associated protein catabolic process						response to hypoxia				endoplasmic reticulum chaperone complex		endoplasmic reticulum		extracellular region	melanosome	membrane		nucleus	endoplasmic reticulum membrane	endoplasmic reticulum membrane	focal adhesion				virion binding					protein phosphatase binding
Enoyl-CoA delta isomerase 1, mitochondrial OS=Mus musculus GN=Eci1 PE=1 SV=2	ECI1_MOUSE				fatty acid beta-oxidation							fatty acid beta-oxidation										mitochondrial inner membrane				extracellular vesicular exosome	mitochondrial matrix	mitochondrial inner membrane	mitochondrion		mitochondrial inner membrane	mitochondrial matrix						dodecenoyl-CoA delta-isomerase activity				dodecenoyl-CoA delta-isomerase activity
Eosinophil cationic protein 1 OS=Mus musculus GN=Ear1 PE=2 SV=1	ECP1_MOUSE (+1)																					cytoplasm															nucleic acid binding	endonuclease activity				endonuclease activity
Eukaryotic translation initiation factor 3 subunit A OS=Mus musculus GN=Eif3a PE=1 SV=5	EIF3A_MOUSE		regulation of translational initiation		formation of translation preinitiation complex							formation of translation initiation complex										cytoplasm	microtubule organizing center				microtubule organizing center	membrane		nucleus		nucleolus					translation initiation factor activity					translation initiation factor activity					translation initiation factor activity
Extended synaptotagmin-1 OS=Mus musculus GN=Esyt1 PE=1 SV=2	ESYT1_MOUSE						lipid transport			lipid transport												integral to endoplasmic reticulum membrane		integral to endoplasmic reticulum membrane			intrinsic to endoplasmic reticulum membrane	intrinsic to endoplasmic reticulum membrane			intrinsic to endoplasmic reticulum membrane	intrinsic to endoplasmic reticulum membrane	plasma membrane				metal ion binding					phospholipid binding
F-actin-capping protein subunit alpha-1 OS=Mus musculus GN=Capza1 PE=1 SV=4	CAZA1_MOUSE		barbed-end actin filament capping																			cortical cytoskeleton	cortical cytoskeleton			extracellular vesicular exosome	cortical cytoskeleton	cell-cell junction				F-actin capping protein complex	cell-cell junction
F-actin-capping protein subunit beta OS=Mus musculus GN=Capzb PE=1 SV=3	CAPZB_MOUSE		barbed-end actin filament capping		actin cytoskeleton organization	neurite development								muscle fiber development								cortical cytoskeleton	cytoskeletal calyx			extracellular vesicular exosome	cortical cytoskeleton	membrane				actin filament	intercalated disc				beta-tubulin binding					beta-tubulin binding
Ferritin light chain 1 OS=Mus musculus GN=Ftl1 PE=1 SV=2	FRIL1_MOUSE		cellular iron ion homeostasis		cellular iron ion homeostasis		iron ion transport			iron ion transport																extracellular region											ferric iron binding					ferric iron binding
Flavin reductase (NADPH) OS=Mus musculus GN=Blvrb PE=2 SV=3	BLVRB_MOUSE				heme catabolic process							heme catabolic process										cytosol				extracellular vesicular exosome	nucleoplasm	plasma membrane		nucleoplasm		nucleoplasm	plasma membrane					flavin reductase activity				flavin reductase activity
Fructose-bisphosphate aldolase A OS=Mus musculus GN=Aldoa PE=1 SV=2	ALDOA_MOUSE				protein homotetramerization							glycolysis										M band						myelin sheath					myelin sheath				protease binding	fructose-bisphosphate aldolase activity				protease binding
Ganglioside GM2 activator OS=Mus musculus GN=Gm2a PE=1 SV=2	SAP3_MOUSE		positive regulation of hydrolase activity		ganglioside catabolic process							ganglioside catabolic process		neurological system process				learning or memory				apical cortex				extracellular vesicular exosome	lysosome	hydrogen:potassium-exchanging ATPase complex	mitochondrion				hydrogen:potassium-exchanging ATPase complex					beta-N-acetylgalactosaminidase activity		enzyme activator activity		beta-N-acetylgalactosaminidase activity						lipid transporter activity
Gelsolin OS=Mus musculus GN=Gsn PE=1 SV=3	GELS_MOUSE		barbed-end actin filament capping		phosphoinositide-mediated signaling	aging	vesicle-mediated transport	tissue regeneration		vesicle-mediated transport				tissue regeneration				tissue regeneration				cytosol	actin cytoskeleton			extracellular region	actin cytoskeleton	focal adhesion					focal adhesion				calcium ion binding					calcium ion binding
Glucose-6-phosphate isomerase OS=Mus musculus GN=Gpi PE=1 SV=4	G6PI_MOUSE		erythrocyte homeostasis		glycolysis	in utero embryonic development						gluconeogenesis		mesoderm formation								cytoplasm				extracellular space	nucleoplasm	membrane		nucleoplasm		nucleoplasm	plasma membrane					glucose-6-phosphate isomerase activity				glucose-6-phosphate isomerase activity
Glutamate dehydrogenase 1, mitochondrial OS=Mus musculus GN=Glud1 PE=1 SV=1	DHE3_MOUSE		positive regulation of insulin secretion		glutamate catabolic process							glutamate biosynthetic process		long-term memory				long-term memory				mitochondrial matrix					mitochondrion	mitochondrial inner membrane	mitochondrion		mitochondrial inner membrane	mitochondrial inner membrane					GTP binding	glutamate dehydrogenase [NAD(P)+] activity				GTP binding
Glutathione peroxidase 1 OS=Mus musculus GN=Gpx1 PE=1 SV=2	GPX1_MOUSE		vasodilation		endothelial cell development	skeletal muscle fiber development		skeletal muscle regeneration		blood vessel endothelial cell migration	blood vessel endothelial cell migration	hydrogen peroxide catabolic process	interaction with symbiont	temperature homeostasis				response to gamma radiation				mitochondrion				extracellular vesicular exosome	nucleus		mitochondrion	nucleus					phospholipid-hydroperoxide glutathione peroxidase activity		SH3 domain binding	phospholipid-hydroperoxide glutathione peroxidase activity				phospholipid-hydroperoxide glutathione peroxidase activity
Glycerol-3-phosphate dehydrogenase, mitochondrial OS=Mus musculus GN=Gpd2 PE=1 SV=2	GPDM_MOUSE				glycerol-3-phosphate metabolic process	camera-type eye development		multicellular organism growth				gluconeogenesis		camera-type eye development								mitochondrial inner membrane					mitochondrion	mitochondrial inner membrane	mitochondrion		mitochondrial inner membrane	mitochondrial inner membrane					calcium ion binding					calcium ion binding
Glyoxalase domain-containing protein 4 OS=Mus musculus GN=Glod4 PE=1 SV=1	GLOD4_MOUSE																					mitochondrion				extracellular vesicular exosome	mitochondrion		mitochondrion
Guanine nucleotide-binding protein G(i) subunit alpha-2 OS=Mus musculus GN=Gnai2 PE=1 SV=5	GNAI2_MOUSE		G-protein signaling, adenylate cyclase inhibiting pathway		GTP catabolic process							activation of MAPKK activity										cytosol	centrosome			extracellular vesicular exosome	nucleoplasm	membrane		nucleoplasm		nucleoplasm	heterotrimeric G-protein complex				metal ion binding	GTPase activity				signal transducer activity	signal transducer activity
Guanine nucleotide-binding protein subunit beta-2-like 1 OS=Mus musculus GN=Gnb2l1 PE=1 SV=3	GBLP_MOUSE		negative regulation of cell growth		cell cycle	gastrulation				protein localization				osteoblast differentiation					rhythmic process			cytoplasm	cytoskeleton			extracellular vesicular exosome	cytoskeleton	phagocytic cup	mitochondrion	nucleus		small ribosomal subunit	phagocytic cup	small ribosomal subunit		ion channel inhibitor activity	receptor tyrosine kinase binding			protein tyrosine kinase inhibitor activity		receptor activity	receptor activity
Heat shock protein HSP 90-alpha OS=Mus musculus GN=Hsp90aa1 PE=1 SV=4	HS90A_MOUSE		positive regulation of cell size		cardiac muscle cell apoptosis	cardiac muscle cell apoptosis	protein import into mitochondrial outer membrane			neuron migration	neuron migration	protein refolding		skeletal muscle contraction				response to salt stress				cytosol				extracellular vesicular exosome	melanosome	membrane	mitochondrion	nucleoplasm		nucleoplasm	brush border membrane				mRNA binding	ATPase activity		nitric-oxide synthase regulator activity		nitric-oxide synthase regulator activity
Heat shock protein HSP 90-beta OS=Mus musculus GN=Hsp90ab1 PE=1 SV=3	HS90B_MOUSE		positive regulation of cell size		protein folding	placenta development						protein folding		placenta development				response to salt stress				cytosol				extracellular vesicular exosome	mitochondrion	membrane	mitochondrion	signalosome		signalosome	apical plasma membrane				TPR domain binding			nitric-oxide synthase regulator activity		double-stranded RNA binding
Hemoglobin subunit alpha OS=Mus musculus GN=Hba PE=1 SV=2	HBA_MOUSE																					hemoglobin complex						myelin sheath					myelin sheath				oxygen binding					heme binding						oxygen transporter activity
Heterogeneous nuclear ribonucleoprotein A/B OS=Mus musculus GN=Hnrnpab PE=1 SV=1	ROAA_MOUSE		negative regulation of transcription from RNA polymerase II promoter		transcription, DNA-dependent	epithelial to mesenchymal transition						transcription, DNA-dependent										cytoplasm					nucleus			nucleus		nucleoplasm					nucleotide binding					RNA binding
Heterogeneous nuclear ribonucleoprotein A0 OS=Mus musculus GN=Hnrnpa0 PE=1 SV=1	ROA0_MOUSE												response to lipopolysaccharide					inflammatory response									nucleoplasm			nucleoplasm		nucleoplasm					nucleotide binding					protein kinase binding
Heterogeneous nuclear ribonucleoprotein A3 OS=Mus musculus GN=Hnrnpa3 PE=1 SV=1	ROA3_MOUSE				mRNA processing							mRNA processing															spliceosome			spliceosome		spliceosome					nucleotide binding					RNA binding
Heterogeneous nuclear ribonucleoprotein D0 OS=Mus musculus GN=Hnrnpd PE=1 SV=2	HNRPD_MOUSE		positive regulation of translation		transcription, DNA-dependent							regulation of mRNA stability										cytoplasm				extracellular vesicular exosome	nucleoplasm			nucleoplasm		nucleoplasm					nucleotide binding					telomeric DNA binding
Heterogeneous nuclear ribonucleoprotein F OS=Mus musculus GN=Hnrnpf PE=1 SV=3	HNRPF_MOUSE		regulation of RNA splicing		mRNA processing							mRNA processing															nucleoplasm	membrane		nucleoplasm		nucleoplasm					nucleotide binding					single-stranded RNA binding
Heterogeneous nuclear ribonucleoprotein K OS=Mus musculus GN=Hnrnpk PE=1 SV=1	HNRPK_MOUSE		positive regulation of low-density lipoprotein receptor biosynthetic process		mRNA processing							mRNA processing										cytoplasm	podosome			extracellular vesicular exosome	nucleoplasm	focal adhesion		nuclear chromatin		nucleoplasm	focal adhesion				RNA binding					RNA binding
Heterogeneous nuclear ribonucleoproteins A2/B1 OS=Mus musculus GN=Hnrnpa2b1 PE=1 SV=2	ROA2_MOUSE		negative regulation of transcription from RNA polymerase II promoter		mRNA processing		RNA transport			RNA transport		mRNA processing										cytoplasm					nucleus	membrane		nucleus		nucleoplasm					nucleotide binding					RNA binding
High mobility group protein B1 OS=Mus musculus GN=Hmgb1 PE=1 SV=2	HMGB1_MOUSE		negative regulation of transcriptional preinitiation complex assembly		base-excision repair, DNA ligation	V(D)J recombination			V(D)J recombination			base-excision repair, DNA ligation		V(D)J recombination				base-excision repair, DNA ligation				cytoplasm				extracellular region	nucleus			nucleus		transcriptional repressor complex					phosphatidylserine binding					transcription factor activity				transcription factor activity
High mobility group protein B2 OS=Mus musculus GN=Hmgb2 PE=1 SV=3	HMGB2_MOUSE		positive regulation of DNA binding		cell chemotaxis	spermatid nucleus differentiation				cell chemotaxis	cell chemotaxis	base-excision repair, DNA ligation		male gonad development		spermatid nucleus differentiation	spermatid nucleus differentiation	cell chemotaxis				perinuclear region of cytoplasm				extracellular space	condensed chromosome			nucleus							RAGE receptor binding					chemoattractant activity				transcription factor activity
Histone H1.3 OS=Mus musculus GN=Hist1h1d PE=1 SV=2	H13_MOUSE		negative regulation of transcription from RNA polymerase II promoter		nucleosome positioning																						nuclear chromatin			nuclear chromatin		nucleosome					DNA binding					chromatin DNA binding
Histone H4 OS=Mus musculus GN=Hist1h4a PE=1 SV=2	H4_MOUSE		negative regulation of megakaryocyte differentiation		nucleosome assembly																					extracellular vesicular exosome	nucleoplasm	membrane		nuclear chromosome		nucleoplasm					DNA binding					DNA binding
Histone-binding protein RBBP4 OS=Mus musculus GN=Rbbp4 PE=1 SV=5	RBBP4_MOUSE		chromatin silencing at rDNA		transcription, DNA-dependent							DNA replication															nucleus			nucleus		NURF complex					histone deacetylase binding	DNA-dependent ATPase activity				histone deacetylase binding
Hydrocephalus-inducing protein OS=Mus musculus GN=Hydin PE=2 SV=2	HYDIN_MOUSE				cilium biogenesis	cilium biogenesis								multicellular organismal development
Hypoxanthine-guanine phosphoribosyltransferase OS=Mus musculus GN=Hprt1 PE=1 SV=3	HPRT_MOUSE		positive regulation of dopamine metabolic process		cytolysis	cytolysis			lymphocyte proliferation			GMP catabolic process		central nervous system neuron development				response to amphetamine				cytosol				extracellular vesicular exosome											nucleotide binding	hypoxanthine phosphoribosyltransferase activity				identical protein binding
Hypoxia up-regulated protein 1 OS=Mus musculus GN=Hyou1 PE=1 SV=1	HYOU1_MOUSE																					endoplasmic reticulum chaperone complex		endoplasmic reticulum chaperone complex		extracellular region	endoplasmic reticulum chaperone complex	focal adhesion				endoplasmic reticulum chaperone complex	focal adhesion				ATP binding					ATP binding
Ig kappa chain C region OS=Mus musculus PE=1 SV=1	IGKC_MOUSE																											plasma membrane					plasma membrane				antigen binding					antigen binding
Ig mu chain C region OS=Mus musculus GN=Ighm PE=1 SV=2	IGHM_MOUSE		activation of MAPK activity		activation of MAPK activity		early endosome to late endosome transport		antigen processing and presentation	early endosome to late endosome transport		activation of MAPK activity	defense response to Gram-negative bacterium					defense response to Gram-negative bacterium				perinuclear region of cytoplasm				extracellular space		plasma membrane					plasma membrane				antigen binding					antigen binding	transmembrane receptor activity
Importin subunit beta-1 OS=Mus musculus GN=Kpnb1 PE=1 SV=2	IMB1_MOUSE				ribosomal protein import into nucleus		protein import into nucleus			protein import into nucleus												cytoplasm				extracellular vesicular exosome	nuclear membrane	membrane		nuclear membrane	nuclear membrane	nucleoplasm					protein domain specific binding					protein transporter activity						protein transporter activity
Inositol 1,4,5-trisphosphate receptor-interacting protein-like 2 OS=Mus musculus GN=Itpripl2 PE=2 SV=1	IPIL2_MOUSE
Integrin alpha-IIb OS=Mus musculus GN=Itga2b PE=2 SV=2	ITA2B_MOUSE	cell-matrix adhesion	integrin-mediated signaling pathway		cell-matrix adhesion																					extracellular vesicular exosome		integrin complex					integrin complex				metal ion binding					extracellular matrix binding
Isocitrate dehydrogenase [NAD] subunit alpha, mitochondrial OS=Mus musculus GN=Idh3a PE=1 SV=1	IDH3A_MOUSE				tricarboxylic acid cycle							tricarboxylic acid cycle										mitochondrion					nucleus	myelin sheath	mitochondrion	nucleus			myelin sheath				magnesium ion binding	isocitrate dehydrogenase (NAD+) activity				isocitrate dehydrogenase (NAD+) activity
Isocitrate dehydrogenase [NADP] cytoplasmic OS=Mus musculus GN=Idh1 PE=1 SV=2	IDHC_MOUSE				2-oxoglutarate metabolic process	female gonad development						glyoxylate cycle		female gonad development		female gonad development	female gonad development	response to oxidative stress				cytosol				extracellular vesicular exosome	peroxisome		mitochondrion								NADP binding	isocitrate dehydrogenase (NADP+) activity				isocitrate dehydrogenase (NADP+) activity
KN motif and ankyrin repeat domain-containing protein 2 OS=Mus musculus GN=Kank2 PE=1 SV=1	KANK2_MOUSE		negative regulation of cell proliferation		transcription, DNA-dependent	apoptosis						transcription, DNA-dependent										mitochondrion					mitochondrion		mitochondrion
Lactotransferrin OS=Mus musculus GN=Ltf PE=2 SV=4	TRFL_MOUSE		positive regulation of NF-kappaB transcription factor activity		cellular iron ion homeostasis	ossification	iron ion transport		innate immune response in mucosa	iron ion transport			antifungal humoral response	bone morphogenesis				antibacterial humoral response				specific granule				extracellular space	nucleus			nucleus							heparin binding	serine-type peptidase activity		protein serine/threonine kinase activator activity		iron ion binding
Leukotriene A-4 hydrolase OS=Mus musculus GN=Lta4h PE=1 SV=4	LKHA4_MOUSE				leukotriene biosynthetic process							peptide catabolic process										cytoplasm				extracellular vesicular exosome	nucleoplasm			nucleoplasm		nucleoplasm					zinc ion binding	aminopeptidase activity				zinc ion binding
Lysozyme C-2 OS=Mus musculus GN=Lyz2 PE=1 SV=2	LYZ2_MOUSE				cytolysis	cytolysis							defense response to bacterium					defense response to bacterium								extracellular vesicular exosome											identical protein binding	lysozyme activity				lysozyme activity
m7GpppX diphosphatase OS=Mus musculus GN=Dcps PE=1 SV=1	DCPS_MOUSE		negative regulation of programmed cell death		nuclear mRNA cis splicing, via spliceosome							deadenylation-dependent decapping of nuclear-transcribed mRNA										mitochondrion					nucleus		mitochondrion	nucleus		nucleoplasm					RNA 7-methylguanosine cap binding	m7G(5')pppN diphosphatase activity				m7G(5')pppN diphosphatase activity
Macrophage migration inhibitory factor OS=Mus musculus GN=Mif PE=1 SV=2	MIF_MOUSE		positive regulation of MAP kinase activity		DNA damage response, signal transduction by p53 class mediator	cell aging			innate immune response		positive chemotaxis	prostaglandin biosynthetic process						DNA damage response, signal transduction by p53 class mediator				cytoplasm				extracellular region	nucleoplasm	myelin sheath		nucleoplasm		nucleoplasm	myelin sheath				receptor binding	phenylpyruvate tautomerase activity				chemoattractant activity
Macrophage-capping protein OS=Mus musculus GN=Capg PE=1 SV=2	CAPG_MOUSE		barbed-end actin filament capping		cell projection biogenesis	cell projection biogenesis																melanosome				extracellular vesicular exosome	nucleus			nucleus
Malate dehydrogenase, cytoplasmic OS=Mus musculus GN=Mdh1 PE=1 SV=3	MDHC_MOUSE				malate metabolic process							cellular carbohydrate metabolic process										cytosol	centrosome			extracellular space	mitochondrion	myelin sheath	mitochondrion			centrosome	myelin sheath				NAD binding	L-malate dehydrogenase activity				NAD binding
Malate dehydrogenase, mitochondrial OS=Mus musculus GN=Mdh2 PE=1 SV=3	MDHM_MOUSE				malate metabolic process							internal protein amino acid acetylation										mitochondrial matrix				extracellular vesicular exosome	nucleoplasm	myelin sheath	mitochondrion	nucleus	mitochondrial inner membrane	nucleoplasm	myelin sheath					malate dehydrogenase (NADP+) activity				malate dehydrogenase (NADP+) activity
Malectin OS=Mus musculus GN=Mlec PE=2 SV=2	MLEC_MOUSE											carbohydrate metabolic process										endoplasmic reticulum		endoplasmic reticulum membrane			endoplasmic reticulum membrane	endoplasmic reticulum membrane			endoplasmic reticulum membrane	endoplasmic reticulum membrane					enzyme binding					carbohydrate binding
MICOS complex subunit Mic60 OS=Mus musculus GN=Immt PE=1 SV=1	MIC60_MOUSE		mitochondrial calcium ion homeostasis		mitochondrial calcium ion homeostasis													response to cold				mitochondrial inner membrane					mitochondrion	myelin sheath	mitochondrion		mitochondrial inner membrane	mitochondrial inner membrane	myelin sheath
Mitochondrial 2-oxoglutarate/malate carrier protein OS=Mus musculus GN=Slc25a11 PE=1 SV=3	M2OM_MOUSE						transport			transport												mitochondrial inner membrane					nucleus	integral to membrane	mitochondrion	nucleus	mitochondrial inner membrane	mitochondrial inner membrane
Monofunctional C1-tetrahydrofolate synthase, mitochondrial OS=Mus musculus GN=Mthfd1l PE=1 SV=2	C1TM_MOUSE				formate metabolic process							10-formyltetrahydrofolate biosynthetic process										mitochondrion					mitochondrion	membrane	mitochondrion								ATP binding	formate-tetrahydrofolate ligase activity				formate-tetrahydrofolate ligase activity
Myeloperoxidase OS=Mus musculus GN=Mpo PE=2 SV=2	PERM_MOUSE				low-density lipoprotein particle remodeling	aging			respiratory burst during defense response			hydrogen peroxide catabolic process	response to yeast					response to mechanical stimulus				secretory granule				extracellular space	azurophil granule		mitochondrion	nucleus					peroxidase activity		metal ion binding	peroxidase activity				heme binding
Myotrophin OS=Mus musculus GN=Mtpn PE=1 SV=2	MTPN_MOUSE		cell growth		cell growth	striated muscle cell differentiation		cell growth				catecholamine metabolic process		skeletal muscle regeneration				skeletal muscle regeneration				perinuclear region of cytoplasm	F-actin capping protein complex			extracellular vesicular exosome	nucleus			nucleus		F-actin capping protein complex
NAD(P)H-hydrate epimerase OS=Mus musculus GN=Apoa1bp PE=1 SV=1	NNRE_MOUSE				protein homotetramerization							NADH metabolic process										mitochondrion				extracellular region	nucleoplasm		mitochondrion	nucleoplasm		nucleoplasm					metal ion binding					protein homodimerization activity
NAD-dependent malic enzyme, mitochondrial OS=Mus musculus GN=Me2 PE=2 SV=1	MAOM_MOUSE				malate metabolic process							malate metabolic process										mitochondrial matrix					intracellular membrane-bounded organelle		mitochondrion			mitochondrial matrix					metal ion binding	oxaloacetate decarboxylase activity				malate dehydrogenase (decarboxylating) activity
NADH dehydrogenase [ubiquinone] 1 beta subcomplex subunit 10 OS=Mus musculus GN=Ndufb10 PE=1 SV=3	NDUBA_MOUSE											oxidation reduction										mitochondrial inner membrane				extracellular vesicular exosome	mitochondrial respiratory chain complex I	mitochondrial respiratory chain complex I	mitochondrion		mitochondrial respiratory chain complex I	mitochondrial respiratory chain complex I
NADH-ubiquinone oxidoreductase 75 kDa subunit, mitochondrial OS=Mus musculus GN=Ndufs1 PE=1 SV=2	NDUS1_MOUSE		regulation of mitochondrial membrane potential		ATP metabolic process	apoptotic mitochondrial changes						ATP synthesis coupled electron transport										mitochondrial respiratory chain complex I					mitochondrion	myelin sheath	mitochondrion		mitochondrial respiratory chain complex I	mitochondrial respiratory chain complex I	myelin sheath				metal ion binding	NADH dehydrogenase (ubiquinone) activity	electron carrier activity			2 iron, 2 sulfur cluster binding
Neutral alpha-glucosidase AB OS=Mus musculus GN=Ganab PE=1 SV=1	GANAB_MOUSE				N-glycan processing							N-glycan processing									Golgi apparatus	endoplasmic reticulum		alpha-glucosidase II complex		extracellular vesicular exosome	alpha-glucosidase II complex	membrane				alpha-glucosidase II complex					carbohydrate binding	glucan 1,3-alpha-glucosidase activity				carbohydrate binding
Neutrophil elastase OS=Mus musculus GN=Elane PE=2 SV=1	ELNE_MOUSE		positive regulation of interleukin-8 biosynthetic process		proteolysis		phagocytosis		leukocyte migration	phagocytosis	leukocyte migration	proteolysis	response to yeast					response to UV				secretory granule				extracellular vesicular exosome	transcriptional repressor complex			transcriptional repressor complex		transcriptional repressor complex					heparin binding	peptidase activity				peptidase activity
Neutrophil gelatinase-associated lipocalin OS=Mus musculus GN=Lcn2 PE=1 SV=1	NGAL_MOUSE		iron ion homeostasis		cellular response to nutrient levels		ion transport		innate immune response	ion transport			response to virus					response to virus				cytosol				extracellular region											iron ion binding					transporter activity						transporter activity
Nucleolin OS=Mus musculus GN=Ncl PE=1 SV=2	NUCL_MOUSE					angiogenesis								angiogenesis								cell cortex				extracellular vesicular exosome	nucleus	membrane		nucleus		nucleoplasm					nucleotide binding					telomeric DNA binding
Nucleoside diphosphate kinase A OS=Mus musculus GN=Nme1 PE=1 SV=1	NDKA_MOUSE		positive regulation of DNA binding		endocytosis	nervous system development	endocytosis			endocytosis		DNA catabolic process		mammary gland development		lactation	lactation					cytosol				extracellular vesicular exosome	nucleus	membrane	mitochondrion	nucleus			myelin sheath				magnesium ion binding	deoxyribonuclease activity				nucleoside diphosphate kinase activity
Osteoclast-stimulating factor 1 OS=Mus musculus GN=Ostf1 PE=1 SV=2	OSTF1_MOUSE																					cytoplasm				extracellular vesicular exosome											SH3 domain binding					SH3 domain binding
Peptidyl-prolyl cis-trans isomerase A OS=Mus musculus GN=Ppia PE=1 SV=2	PPIA_MOUSE		positive regulation of viral genome replication		lipid particle organization	neuron differentiation						protein folding		neuron differentiation								cytosol				extracellular space	nucleus	myelin sheath		nucleus			myelin sheath				peptide binding	peptidyl-prolyl cis-trans isomerase activity				peptide binding
Peroxiredoxin-1 OS=Mus musculus GN=Prdx1 PE=1 SV=1	PRDX1_MOUSE		regulation of stress-activated MAPK cascade	natural killer cell mediated cytotoxicity	cell proliferation				natural killer cell mediated cytotoxicity			hydrogen peroxide catabolic process		retina homeostasis				response to oxidative stress				cytosol				extracellular space	melanosome	myelin sheath	mitochondrion	nucleus		nucleolus	myelin sheath		peroxidase activity		identical protein binding	thioredoxin peroxidase activity				peroxidase activity
Peroxiredoxin-2 OS=Mus musculus GN=Prdx2 PE=1 SV=3	PRDX2_MOUSE		homeostasis of number of cells		T cell proliferation	thymus development			respiratory burst during acute inflammatory response			respiratory burst during acute inflammatory response	response to lipopolysaccharide	thymus development				respiratory burst during acute inflammatory response				cytosol				extracellular vesicular exosome	mitochondrion	myelin sheath	mitochondrion				myelin sheath		peroxidase activity		selenium binding	thioredoxin peroxidase activity				peroxidase activity
Peroxiredoxin-5, mitochondrial OS=Mus musculus GN=Prdx5 PE=1 SV=2	PRDX5_MOUSE		negative regulation of oxidoreductase activity		cellular response to reactive oxygen species							hydrogen peroxide catabolic process						cellular response to reactive oxygen species				cytosol				extracellular space	intracellular membrane-bounded organelle		mitochondrion	nucleus		peroxisomal matrix			peroxidase activity		receptor binding	peroxiredoxin activity		caspase inhibitor activity		caspase inhibitor activity
Peroxiredoxin-6 OS=Mus musculus GN=Prdx6 PE=1 SV=3	PRDX6_MOUSE				phospholipid catabolic process	bleb formation						phospholipid catabolic process						response to oxidative stress				cytosol				extracellular space	cytoplasmic membrane-bounded vesicle	membrane	mitochondrion						peroxidase activity			peroxiredoxin activity				peroxiredoxin activity
Phosphate carrier protein, mitochondrial OS=Mus musculus GN=Slc25a3 PE=1 SV=1	MPCP_MOUSE																					mitochondrial inner membrane				extracellular vesicular exosome	mitochondrion	myelin sheath	mitochondrion		mitochondrial inner membrane	mitochondrial inner membrane	myelin sheath				protein complex binding					symporter activity						symporter activity
Phosphatidylethanolamine-binding protein 1 OS=Mus musculus GN=Pebp1 PE=1 SV=3	PEBP1_MOUSE		regulation of the force of heart contraction		sperm capacitation	brain development								brain development		sperm capacitation	sperm capacitation	response to corticosterone stimulus			Golgi apparatus	synaptic vesicle		rough endoplasmic reticulum		extracellular space	mitochondrial outer membrane	mitochondrial outer membrane	mitochondrial outer membrane	nucleus	mitochondrial outer membrane	mitochondrial outer membrane	myelin sheath				lipid binding			serine-type endopeptidase inhibitor activity		serine-type endopeptidase inhibitor activity
Phosphatidylinositol 3,4,5-trisphosphate 5-phosphatase 1 OS=Mus musculus GN=Inpp5d PE=1 SV=2	SHIP1_MOUSE		negative regulation of cell proliferation		phosphoinositide dephosphorylation	determination of adult life span			immunoglobulin mediated immune response			phosphoinositide dephosphorylation		determination of adult life span				immunoglobulin mediated immune response				cytoplasm						plasma membrane					plasma membrane				PTB domain binding	phosphatidylinositol trisphosphate phosphatase activity				PTB domain binding
Phosphoglucomutase-1 OS=Mus musculus GN=Pgm1 PE=1 SV=4	PGM1_MOUSE				galactose catabolic process							glycogen biosynthetic process										cytosol	actin cytoskeleton			extracellular vesicular exosome	actin cytoskeleton										magnesium ion binding	phosphoglucomutase activity				phosphoglucomutase activity
Phosphoglucomutase-2 OS=Mus musculus GN=Pgm2 PE=1 SV=1	PGM2_MOUSE				galactose catabolic process							deoxyribose phosphate catabolic process										cytosol				extracellular vesicular exosome											magnesium ion binding	phosphoglucomutase activity				phosphoglucomutase activity
Phosphoglycerate kinase 1 OS=Mus musculus GN=Pgk1 PE=1 SV=4	PGK1_MOUSE				glycolysis							glycolysis										cytoplasm															ATP binding	phosphoglycerate kinase activity				ATP binding
Phosphoglycerate mutase 1 OS=Mus musculus GN=Pgam1 PE=1 SV=3	PGAM1_MOUSE		regulation of glycolysis		glycolysis							respiratory burst										cytosol				extracellular vesicular exosome		myelin sheath					myelin sheath				protein kinase binding	bisphosphoglycerate 2-phosphatase activity				bisphosphoglycerate mutase activity
Phosphoribosylformylglycinamidine synthase OS=Mus musculus GN=Pfas PE=2 SV=1	PUR4_MOUSE				purine nucleotide biosynthetic process							glutamine metabolic process						response to drug				cytoplasm				extracellular vesicular exosome											ATP binding	phosphoribosylformylglycinamidine synthase activity				metal ion binding
Platelet-activating factor acetylhydrolase IB subunit gamma OS=Mus musculus GN=Pafah1b3 PE=1 SV=1	PA1B3_MOUSE					brain development						lipid catabolic process		brain development		spermatogenesis	spermatogenesis					cytosol				extracellular vesicular exosome		membrane										platelet-activating factor acetyltransferase activity				1-alkyl-2-acetylglycerophosphocholine esterase activity
Polyadenylate-binding protein 1 OS=Mus musculus GN=Pabpc1 PE=1 SV=2	PABP1_MOUSE		positive regulation of nuclear-transcribed mRNA poly(A) tail shortening		mRNA processing							nuclear-transcribed mRNA catabolic process, nonsense-mediated decay										stress granule				extracellular vesicular exosome	nucleus	focal adhesion		nucleus			focal adhesion				protein C-terminus binding					mRNA binding
Pro-cathepsin H OS=Mus musculus GN=Ctsh PE=2 SV=2	CATH_MOUSE		surfactant homeostasis	T cell mediated cytotoxicity	membrane protein proteolysis	metanephros development			T cell mediated cytotoxicity			membrane protein proteolysis		metanephros development		spermatogenesis	spermatogenesis	response to retinoic acid				cytosol				extracellular space	outer dense fiber					outer dense fiber						cysteine-type peptidase activity		caspase activator activity		HLA-A specific activating MHC class I receptor activity	HLA-A specific activating MHC class I receptor activity
Profilin-1 OS=Mus musculus GN=Pfn1 PE=1 SV=2	PROF1_MOUSE	neural tube closure	positive regulation of ATPase activity		actin cytoskeleton organization	neural tube closure				sequestering of actin monomers				neural tube closure								cytosol	cytoskeleton			extracellular region	nucleus	membrane		nucleus			focal adhesion				phosphatidylinositol-4,5-bisphosphate binding					adenyl-nucleotide exchange factor activity
Prohibitin OS=Mus musculus GN=Phb PE=1 SV=1	PHB_MOUSE		negative regulation of cell growth		transcription from RNA polymerase II promoter	osteoblast differentiation						transcription from RNA polymerase II promoter		ovarian follicle development		ovarian follicle development	ovarian follicle development	response to peptide hormone stimulus	ovarian follicle development			mitochondrial crista				extracellular vesicular exosome	mitochondrial crista	membrane	mitochondrion	nucleoplasm	mitochondrial inner membrane	nucleoplasm	myelin sheath				histone deacetylase binding					histone deacetylase binding
Prohibitin-2 OS=Mus musculus GN=Phb2 PE=1 SV=1	PHB2_MOUSE		negative regulation of transcription, DNA-dependent		transcription, DNA-dependent							transcription, DNA-dependent										mitochondrial inner membrane				extracellular vesicular exosome	mitochondrial inner membrane	mitochondrial inner membrane	mitochondrion	nucleus	mitochondrial inner membrane	mitochondrial inner membrane
Proliferating cell nuclear antigen OS=Mus musculus GN=Pcna PE=1 SV=2	PCNA_MOUSE		positive regulation of deoxyribonuclease activity		bypass DNA synthesis							leading strand elongation						bypass DNA synthesis				centrosome	centrosome			extracellular vesicular exosome	nucleus	nuclear lamina		nucleus	nuclear lamina	nucleoplasm					dinucleotide insertion or deletion binding	purine-specific mismatch base pair DNA N-glycosylase activity		DNA polymerase processivity factor activity		identical protein binding
Prolyl endopeptidase OS=Mus musculus GN=Prep PE=2 SV=1	PPCE_MOUSE											protein metabolic process										cytoplasm					nucleus	membrane		nucleus								serine-type exopeptidase activity				serine-type exopeptidase activity
Proteasome activator complex subunit 1 OS=Mus musculus GN=Psme1 PE=2 SV=2	PSME1_MOUSE								antigen processing and presentation of exogenous antigen																	extracellular vesicular exosome
Proteasome activator complex subunit 2 OS=Mus musculus GN=Psme2 PE=2 SV=4	PSME2_MOUSE
Proteasome subunit alpha type-1 OS=Mus musculus GN=Psma1 PE=1 SV=1	PSA1_MOUSE		negative regulation of inflammatory response to antigenic stimulus		ubiquitin-dependent protein catabolic process				immune system process			ubiquitin-dependent protein catabolic process										cytosol	centrosome			extracellular vesicular exosome	nucleoplasm			nucleus		nucleoplasm					lipopolysaccharide binding	threonine-type endopeptidase activity				threonine-type endopeptidase activity
Proteasome subunit alpha type-2 OS=Mus musculus GN=Psma2 PE=1 SV=3	PSA2_MOUSE				ubiquitin-dependent protein catabolic process							ubiquitin-dependent protein catabolic process	response to virus					response to virus				cytosol				extracellular vesicular exosome	nucleus			nucleus								threonine-type endopeptidase activity				threonine-type endopeptidase activity
Proteasome subunit alpha type-3 OS=Mus musculus GN=Psma3 PE=1 SV=3	PSA3_MOUSE				ubiquitin-dependent protein catabolic process							ubiquitin-dependent protein catabolic process										cytosol				extracellular vesicular exosome	nucleus			nucleus								threonine-type endopeptidase activity				threonine-type endopeptidase activity
Proteasome subunit alpha type-4 OS=Mus musculus GN=Psma4 PE=1 SV=1	PSA4_MOUSE				ubiquitin-dependent protein catabolic process							ubiquitin-dependent protein catabolic process										cytosol				extracellular vesicular exosome	intracellular membrane-bounded organelle	plasma membrane		nucleus			plasma membrane					threonine-type endopeptidase activity				threonine-type endopeptidase activity
Proteasome subunit alpha type-7 OS=Mus musculus GN=Psma7 PE=1 SV=1	PSA7_MOUSE				ubiquitin-dependent protein catabolic process							ubiquitin-dependent protein catabolic process										cytosol				extracellular vesicular exosome	nucleus			nucleus							identical protein binding	threonine-type endopeptidase activity				threonine-type endopeptidase activity
Proteasome subunit beta type-1 OS=Mus musculus GN=Psmb1 PE=1 SV=1	PSB1_MOUSE				proteolysis involved in cellular protein catabolic process							proteolysis involved in cellular protein catabolic process										cytosol				extracellular vesicular exosome	nucleus			nucleus								threonine-type endopeptidase activity				threonine-type endopeptidase activity
Proteasome subunit beta type-10 OS=Mus musculus GN=Psmb10 PE=1 SV=1	PSB10_MOUSE				cell morphogenesis	cell morphogenesis			T cell proliferation			proteolysis involved in cellular protein catabolic process										cytosol					nucleus			nucleus								threonine-type endopeptidase activity				threonine-type endopeptidase activity
Proteasome subunit beta type-2 OS=Mus musculus GN=Psmb2 PE=1 SV=1	PSB2_MOUSE				proteolysis involved in cellular protein catabolic process							proteolysis involved in cellular protein catabolic process						response to organic cyclic substance				cytosol				extracellular vesicular exosome	nucleus	membrane		nucleus		nucleoplasm						threonine-type endopeptidase activity				threonine-type endopeptidase activity
Proteasome subunit beta type-3 OS=Mus musculus GN=Psmb3 PE=1 SV=1	PSB3_MOUSE				proteolysis involved in cellular protein catabolic process							proteolysis involved in cellular protein catabolic process									Golgi apparatus	cytosol	actin cytoskeleton			extracellular vesicular exosome	Golgi apparatus		mitochondrion	nucleus								endopeptidase activity				endopeptidase activity
Protein disulfide-isomerase A3 OS=Mus musculus GN=Pdia3 PE=1 SV=2	PDIA3_MOUSE		cell redox homeostasis		response to endoplasmic reticulum stress							protein folding						response to endoplasmic reticulum stress				endoplasmic reticulum		smooth endoplasmic reticulum		extracellular vesicular exosome	melanosome	myelin sheath		nucleus		endoplasmic reticulum lumen	myelin sheath					protein disulfide isomerase activity				protein disulfide isomerase activity
Protein disulfide-isomerase A4 OS=Mus musculus GN=Pdia4 PE=1 SV=3	PDIA4_MOUSE		cell redox homeostasis		response to endoplasmic reticulum stress							protein folding						response to endoplasmic reticulum stress				endoplasmic reticulum chaperone complex		endoplasmic reticulum			melanosome					endoplasmic reticulum chaperone complex						protein disulfide isomerase activity				protein disulfide isomerase activity
Protein disulfide-isomerase A6 OS=Mus musculus GN=Pdia6 PE=1 SV=3	PDIA6_MOUSE		apoptotic cell clearance		response to endoplasmic reticulum stress	apoptotic cell clearance	apoptotic cell clearance			apoptotic cell clearance		protein folding		platelet activation				response to endoplasmic reticulum stress				endoplasmic reticulum chaperone complex		endoplasmic reticulum		extracellular vesicular exosome	melanosome	plasma membrane				endoplasmic reticulum chaperone complex	plasma membrane					protein disulfide isomerase activity				protein disulfide isomerase activity
Protein disulfide-isomerase OS=Mus musculus GN=P4hb PE=1 SV=2	PDIA1_MOUSE		cell redox homeostasis		response to endoplasmic reticulum stress							peptidyl-proline hydroxylation to 4-hydroxy-L-proline						response to endoplasmic reticulum stress				endoplasmic reticulum chaperone complex		endoplasmic reticulum		extracellular vesicular exosome	melanosome	focal adhesion				endoplasmic reticulum chaperone complex	focal adhesion					protein disulfide isomerase activity				procollagen-proline 4-dioxygenase activity
Protein DJ-1 OS=Mus musculus GN=Park7 PE=1 SV=1	PARK7_MOUSE		negative regulation of protein binding		mitochondrion organization		dopamine uptake			dopamine uptake		glycolate biosynthetic process		adult locomotory behavior		single fertilization	single fertilization	detoxification of copper ion				cytoplasm		endoplasmic reticulum		extracellular vesicular exosome	chromatin	mitochondrial respiratory chain complex I	mitochondrion	PML body	mitochondrial respiratory chain complex I	PML body	plasma membrane		peroxiredoxin activity		superoxide dismutase copper chaperone activity	peptidase activity			superoxide dismutase copper chaperone activity	superoxide dismutase copper chaperone activity				transcription coactivator activity
Protein S100-A11 OS=Mus musculus GN=S100a11 PE=1 SV=1	S10AB_MOUSE		regulation of cell proliferation																			cytoplasm				extracellular vesicular exosome	nucleus			nucleus							calcium ion binding					calcium ion binding
Protein S100-A6 OS=Mus musculus GN=S100a6 PE=1 SV=3	S10A6_MOUSE																					cytoplasm				extracellular vesicular exosome	nuclear envelope	extrinsic to internal side of plasma membrane		nuclear envelope		nuclear envelope	extrinsic to internal side of plasma membrane				calcium-dependent protein binding					ion transmembrane transporter activity						ion transmembrane transporter activity
Protein S100-A8 OS=Mus musculus GN=S100a8 PE=1 SV=3	S10A8_MOUSE		caspase activation		autophagy	caspase activation			innate immune response	neutrophil chemotaxis	neutrophil chemotaxis	autophagy	response to lipopolysaccharide					innate immune response				cytoplasm	cytoskeleton			extracellular space	nucleus	plasma membrane		nucleus			plasma membrane		antioxidant activity		zinc ion binding					antioxidant activity
Protein S100-A9 OS=Mus musculus GN=S100a9 PE=1 SV=3	S10A9_MOUSE		caspase activation		autophagy	caspase activation			innate immune response	leukocyte chemotaxis	leukocyte chemotaxis	autophagy	response to lipopolysaccharide					innate immune response				cytoplasm	cytoskeleton			extracellular space	nucleus	plasma membrane		nucleus			plasma membrane		antioxidant activity		zinc ion binding					antioxidant activity
Protein SET OS=Mus musculus GN=Set PE=1 SV=1	SET_MOUSE		negative regulation of neuron apoptosis		nucleosome assembly																	cytoplasm		endoplasmic reticulum			nucleoplasm			nucleus		nucleoplasm					DNA binding					DNA binding
Purine nucleoside phosphorylase OS=Mus musculus GN=Pnp PE=1 SV=2	PNPH_MOUSE		apoptotic mitochondrial changes		DNA damage response, signal transduction resulting in induction of apoptosis	apoptotic mitochondrial changes						urate biosynthetic process						DNA damage response, signal transduction resulting in induction of apoptosis				cytosol	cytoskeleton			extracellular vesicular exosome	cytoskeleton										purine binding	purine-nucleoside phosphorylase activity				purine-nucleoside phosphorylase activity
Pyruvate dehydrogenase E1 component subunit alpha, somatic form, mitochondrial OS=Mus musculus GN=Pdha1 PE=1 SV=1	ODPA_MOUSE				glycolysis							acetyl-CoA biosynthetic process from pyruvate										mitochondrial matrix					nucleus	myelin sheath	mitochondrion	nucleus		mitochondrial matrix	myelin sheath					pyruvate dehydrogenase (acetyl-transferring) activity				pyruvate dehydrogenase (acetyl-transferring) activity
Pyruvate kinase PKM OS=Mus musculus GN=Pkm PE=1 SV=4	KPYM_MOUSE				glycolysis	programmed cell death						glycolysis										mitochondrion				extracellular vesicular exosome	nucleus	myelin sheath	mitochondrion	nucleus			myelin sheath				ATP binding	pyruvate kinase activity				pyruvate kinase activity
Ras GTPase-activating-like protein IQGAP1 OS=Mus musculus GN=Iqgap1 PE=1 SV=2	IQGA1_MOUSE		negative regulation of dephosphorylation		small GTPase mediated signal transduction																	cytoplasm	microtubule			extracellular vesicular exosome	microtubule	membrane		nucleoplasm		nucleoplasm	plasma membrane				phosphatidylinositol-3,4,5-triphosphate binding			Ras GTPase activator activity		protein phosphatase binding
Ras-related protein Rab-1A OS=Mus musculus GN=Rab1A PE=1 SV=3	RAB1A_MOUSE	substrate adhesion-dependent cell spreading	Rab protein signal transduction		vesicle transport along microtubule	substrate adhesion-dependent cell spreading	intracellular protein transport			intracellular protein transport	cell migration	autophagosome formation	defense response to bacterium		melanosome transport	virus assembly	virus assembly	autophagosome formation		virus assembly	Golgi membrane	cytosol		endoplasmic reticulum membrane	early endosome	extracellular vesicular exosome	melanosome	endoplasmic reticulum membrane			Golgi membrane	Golgi membrane					GTP binding	GTPase activity				GTP binding
Ras-related protein Rab-1B OS=Mus musculus GN=Rab1b PE=1 SV=1	RAB1B_MOUSE		Rab protein signal transduction		Rab protein signal transduction		intracellular protein transport			intracellular protein transport		autophagy				virus assembly	virus assembly			virus assembly	Golgi apparatus	endoplasmic reticulum membrane		endoplasmic reticulum membrane		extracellular vesicular exosome	Golgi membrane	pre-autophagosomal structure membrane	mitochondrion		Golgi membrane	Golgi membrane					GTP binding	GTPase activity				GTP binding
Receptor-type tyrosine-protein phosphatase C OS=Mus musculus GN=Ptprc PE=1 SV=3	PTPRC_MOUSE	heterotypic cell-cell adhesion	negative regulation of protein kinase activity		stem cell development	bone marrow development			T cell receptor signaling pathway	negative regulation of cell adhesion involved in substrate-bound cell migration	negative regulation of cell adhesion involved in substrate-bound cell migration	protein amino acid dephosphorylation	defense response to virus	T cell differentiation				response to gamma radiation								extracellular vesicular exosome		plasma membrane					plasma membrane				heparin binding	protein tyrosine phosphatase activity				protein tyrosine phosphatase activity
Rho GDP-dissociation inhibitor 1 OS=Mus musculus GN=Arhgdia PE=1 SV=3	GDIR1_MOUSE		regulation of catalytic activity		Rho protein signal transduction																	cytoplasm				extracellular vesicular exosome		immunological synapse					immunological synapse							Rho GDP-dissociation inhibitor activity		GTPase activator activity
Rho GDP-dissociation inhibitor 2 OS=Mus musculus GN=Arhgdib PE=1 SV=3	GDIR2_MOUSE																					cytoplasm				extracellular vesicular exosome														Rho GDP-dissociation inhibitor activity		GTPase activator activity
Ribonuclease inhibitor OS=Mus musculus GN=Rnh1 PE=1 SV=1	RINI_MOUSE		regulation of angiogenesis																			cytoplasm				extracellular vesicular exosome														ribonuclease inhibitor activity		ribonuclease inhibitor activity
Ribose-5-phosphate isomerase OS=Mus musculus GN=Rpia PE=2 SV=2	RPIA_MOUSE				pentose-phosphate shunt, non-oxidative branch							pentose-phosphate shunt, non-oxidative branch															intracellular membrane-bounded organelle										monosaccharide binding	ribose-5-phosphate isomerase activity				monosaccharide binding
S-adenosylmethionine synthase isoform type-2 OS=Mus musculus GN=Mat2a PE=2 SV=2	METK2_MOUSE				one-carbon compound metabolic process							S-adenosylmethionine biosynthetic process										cytosol															ATP binding	methionine adenosyltransferase activity				metal ion binding
SAP domain-containing ribonucleoprotein OS=Mus musculus GN=Sarnp PE=1 SV=3	SARNP_MOUSE		regulation of transcription, DNA-dependent		mRNA export from nucleus		mRNA export from nucleus			mRNA export from nucleus		transcription, DNA-dependent															transcription export complex			transcription export complex		nuclear speck					RNA binding					RNA binding
Sarcoplasmic/endoplasmic reticulum calcium ATPase 2 OS=Mus musculus GN=Atp2a2 PE=1 SV=2	AT2A2_MOUSE		endoplasmic reticulum calcium ion homeostasis		ER-nuclear signaling pathway	T-tubule organization																longitudinal sarcoplasmic reticulum		sarcoplasmic reticulum			longitudinal sarcoplasmic reticulum	membrane			endoplasmic reticulum membrane	sarcoplasmic reticulum membrane					calcium ion binding	calcium-transporting ATPase activity				enzyme binding						calcium-transporting ATPase activity
Sepiapterin reductase OS=Mus musculus GN=Spr PE=1 SV=1	SPRE_MOUSE		regulation of multicellular organism growth		cell morphogenesis involved in neuron differentiation	cell morphogenesis involved in neuron differentiation						tetrahydrobiopterin biosynthetic process		cell morphogenesis involved in neuron differentiation								mitochondrion				extracellular vesicular exosome	mitochondrion		mitochondrion	nucleoplasm		nucleoplasm					protein homodimerization activity	sepiapterin reductase activity				protein homodimerization activity
Serum albumin OS=Mus musculus GN=Alb PE=1 SV=3	ALBU_MOUSE		retina homeostasis	hemolysis by symbiont of host red blood cells	cellular response to starvation		transport			maintenance of mitochondrion location			hemolysis by symbiont of host red blood cells	positive regulation of circadian sleep/wake cycle, non-REM sleep				cellular response to starvation	positive regulation of circadian sleep/wake cycle, non-REM sleep			cytoplasm				extracellular region	nucleus	myelin sheath		nucleus			myelin sheath				toxin binding					fatty acid binding
S-formylglutathione hydrolase OS=Mus musculus GN=Esd PE=1 SV=1	ESTD_MOUSE				formaldehyde catabolic process							formaldehyde catabolic process									Golgi apparatus	Golgi apparatus				extracellular vesicular exosome	cytoplasmic membrane-bounded vesicle	plasma membrane		nucleoplasm		nucleoplasm	plasma membrane					hydrolase activity, acting on ester bonds				hydrolase activity, acting on ester bonds
SH3 domain-binding glutamic acid-rich-like protein 3 OS=Mus musculus GN=Sh3bgrl3 PE=1 SV=1	SH3L3_MOUSE		regulation of actin filament depolymerization		cell redox homeostasis																	cytoplasm				extracellular vesicular exosome	nucleus			nucleus							semaphorin receptor binding	protein disulfide oxidoreductase activity	electron carrier activity	Rho GTPase activator activity		protein disulfide oxidoreductase activity
SH3 domain-binding glutamic acid-rich-like protein OS=Mus musculus GN=Sh3bgrl PE=3 SV=1	SH3L1_MOUSE																									extracellular vesicular exosome
Sideroflexin-1 OS=Mus musculus GN=Sfxn1 PE=1 SV=3	SFXN1_MOUSE		erythrocyte differentiation		erythrocyte differentiation	erythrocyte differentiation	iron ion transport		erythrocyte differentiation	iron ion transport				erythrocyte differentiation								mitochondrial inner membrane					mitochondrion	integral to membrane	mitochondrion		mitochondrial inner membrane	mitochondrial inner membrane										ion transmembrane transporter activity						ion transmembrane transporter activity
Small ubiquitin-related modifier 2 OS=Mus musculus GN=Sumo2 PE=1 SV=1	SUMO2_MOUSE (+1)		positive regulation of transcription from RNA polymerase II promoter		protein sumoylation							protein sumoylation															nucleus			nucleus		PML body					ubiquitin protein ligase binding	SUMO ligase activity				ubiquitin protein ligase binding
S-methyl-5'-thioadenosine phosphorylase OS=Mus musculus GN=Mtap PE=1 SV=1	MTAP_MOUSE				methylation							methionine salvage						response to testosterone stimulus				cytoplasm				extracellular vesicular exosome	nucleus			nucleus								phosphorylase activity				phosphorylase activity
Sodium/potassium-transporting ATPase subunit alpha-1 OS=Mus musculus GN=Atp1a1 PE=1 SV=1	AT1A1_MOUSE		positive regulation of striated muscle contraction		dephosphorylation		potassium ion import			potassium ion import		dephosphorylation		regulation of blood pressure				response to drug			Golgi apparatus	endoplasmic reticulum		endoplasmic reticulum	endosome	extracellular vesicular exosome	melanosome	membrane					sarcolemma				ADP binding	sodium:potassium-exchanging ATPase activity				phosphatase activity						sodium:potassium-exchanging ATPase activity
Stress-70 protein, mitochondrial OS=Mus musculus GN=Hspa9 PE=1 SV=3	GRP75_MOUSE				protein export from nucleus		protein export from nucleus			protein export from nucleus		protein folding										mitochondrial nucleoid				extracellular vesicular exosome	mitochondrion	myelin sheath	mitochondrion	nucleolus		mitochondrial nucleoid	myelin sheath				ATP binding					enzyme binding
Stress-induced-phosphoprotein 1 OS=Mus musculus GN=Stip1 PE=1 SV=1	STIP1_MOUSE																					cytosol					nucleus	myelin sheath		nucleus			myelin sheath
Succinate dehydrogenase [ubiquinone] flavoprotein subunit, mitochondrial OS=Mus musculus GN=Sdha PE=1 SV=1	SDHA_MOUSE				succinate metabolic process	nervous system development						oxidation reduction		nervous system development								mitochondrial inner membrane					mitochondrial respiratory chain complex II	myelin sheath	mitochondrion		mitochondrial respiratory chain complex II	mitochondrial respiratory chain complex II	myelin sheath				FAD binding	succinate dehydrogenase (ubiquinone) activity				succinate dehydrogenase (ubiquinone) activity
Succinate dehydrogenase [ubiquinone] iron-sulfur subunit, mitochondrial OS=Mus musculus GN=Sdhb PE=1 SV=1	SDHB_MOUSE				succinate metabolic process							tricarboxylic acid cycle										mitochondrial respiratory chain complex II				extracellular vesicular exosome	mitochondrion	mitochondrial inner membrane	mitochondrion		mitochondrial inner membrane	mitochondrial inner membrane					metal ion binding	succinate dehydrogenase (ubiquinone) activity	electron carrier activity			electron carrier activity
SUMO-activating enzyme subunit 2 OS=Mus musculus GN=Uba2 PE=1 SV=1	SAE2_MOUSE				protein sumoylation							SMT3-dependent protein catabolic process										cytosol					nucleus			nucleus		nucleoplasm					ATP binding	SUMO activating enzyme activity				SUMO activating enzyme activity
Superoxide dismutase [Cu-Zn] OS=Mus musculus GN=Sod1 PE=1 SV=2	SODC_MOUSE		activation of MAPK activity		myelin maintenance in the peripheral nervous system	myelin maintenance in the peripheral nervous system	anterograde axon cargo transport		myeloid cell homeostasis	anterograde axon cargo transport		hydrogen peroxide biosynthetic process	embryo implantation	ovarian follicle development		ovarian follicle development	ovarian follicle development	response to nutrient levels	ovarian follicle development			cytoplasm				extracellular space	cytoplasmic vesicle	myelin sheath	mitochondrion	nucleoplasm		nucleoplasm	myelin sheath				zinc ion binding	superoxide dismutase activity				chaperone binding
Superoxide dismutase [Mn], mitochondrial OS=Mus musculus GN=Sod2 PE=1 SV=3	SODM_MOUSE		iron ion homeostasis		regulation of mitochondrial membrane potential	liver development			hemopoiesis			hydrogen peroxide biosynthetic process	response to lipopolysaccharide	post-embryonic development	erythrophore differentiation			detection of oxygen				mitochondrial inner membrane				extracellular vesicular exosome	mitochondrial nucleoid	mitochondrial inner membrane	mitochondrion		mitochondrial inner membrane	mitochondrial nucleoid	myelin sheath				oxygen binding	superoxide dismutase activity				superoxide dismutase activity
Tapasin OS=Mus musculus GN=Tapbp PE=2 SV=2	TPSN_MOUSE				peptide antigen stabilization				antigen processing and presentation of exogenous peptide antigen via MHC class I, TAP-dependent			peptide antigen stabilization						defense response			Golgi membrane	MHC class I peptide loading complex		MHC class I peptide loading complex			phagocytic vesicle membrane	endoplasmic reticulum membrane			endoplasmic reticulum membrane	Golgi membrane	integral to plasma membrane				TAP2 binding					TAP2 binding
T-complex protein 1 subunit theta OS=Mus musculus GN=Cct8 PE=1 SV=3	TCPQ_MOUSE				binding of sperm to zona pellucida							protein folding				binding of sperm to zona pellucida	binding of sperm to zona pellucida					cytosol	microtubule			extracellular vesicular exosome	centrosome					centrosome					ATP binding					ATP binding
Thioredoxin OS=Mus musculus GN=Txn PE=1 SV=3	THIO_MOUSE		cell redox homeostasis		transcription, DNA-dependent							transcription, DNA-dependent						response to radiation				cytosol				extracellular vesicular exosome	nucleus		mitochondrion	nucleus								peptide disulfide oxidoreductase activity				peptide disulfide oxidoreductase activity
Thioredoxin-dependent peroxide reductase, mitochondrial OS=Mus musculus GN=Prdx3 PE=1 SV=1	PRDX3_MOUSE		regulation of mitochondrial membrane potential		myeloid cell differentiation	myeloid cell differentiation			myeloid cell differentiation			hydrogen peroxide catabolic process	response to lipopolysaccharide	maternal placenta development				response to oxidative stress				cytoplasm			early endosome	extracellular vesicular exosome	early endosome	myelin sheath	mitochondrion				myelin sheath		thioredoxin peroxidase activity		protein kinase binding	thioredoxin peroxidase activity		caspase inhibitor activity		caspase inhibitor activity
Transaldolase OS=Mus musculus GN=Taldo1 PE=1 SV=2	TALDO_MOUSE				pentose-phosphate shunt							carbohydrate metabolic process										cytoplasm				extracellular vesicular exosome	nucleus			nucleus								transaldolase activity				transaldolase activity
Transforming protein RhoA OS=Mus musculus GN=Rhoa PE=1 SV=1	RHOA_MOUSE	cell adhesion	positive regulation of caspase activity		cerebral cortex cell migration	neurite morphogenesis				cerebral cortex cell migration	cerebral cortex cell migration	metabolic process		regulation of dendrite development				response to mechanical stimulus				cell cortex	cytoskeleton			extracellular vesicular exosome	cytoskeleton	plasma membrane	mitochondrion	nucleus			plasma membrane				GTP binding	GTPase activity				myosin binding
Transgelin-2 OS=Mus musculus GN=Tagln2 PE=1 SV=4	TAGL2_MOUSE				epithelial cell differentiation	epithelial cell differentiation																				extracellular vesicular exosome
Transitional endoplasmic reticulum ATPase OS=Mus musculus GN=Vcp PE=1 SV=4	TERA_MOUSE		caspase activation		retrograde protein transport, ER to cytosol	caspase activation	retrograde protein transport, ER to cytosol			retrograde protein transport, ER to cytosol		ER-associated protein catabolic process						bypass DNA synthesis				endoplasmic reticulum		Hrd1p ubiquitin ligase complex		extracellular vesicular exosome	Hrd1p ubiquitin ligase complex	endoplasmic reticulum membrane		nucleoplasm	endoplasmic reticulum membrane	nucleoplasm	myelin sheath				lipid binding	hydrolase activity				hydrolase activity
Transketolase OS=Mus musculus GN=Tkt PE=1 SV=1	TKT_MOUSE		regulation of growth		glyceraldehyde-3-phosphate biosynthetic process							glyceraldehyde-3-phosphate biosynthetic process														extracellular vesicular exosome	nucleus	myelin sheath		nucleus		nucleoplasm	myelin sheath				metal ion binding	transketolase activity				transketolase activity
Translationally-controlled tumor protein OS=Mus musculus GN=Tpt1 PE=1 SV=1	TCTP_MOUSE		stem cell maintenance		stem cell maintenance	stem cell maintenance							response to virus					response to virus				multivesicular body	tubulin complex		multivesicular body	extracellular space	multivesicular body			nucleus		nucleoplasm					transcription factor binding					calcium ion binding
Transmembrane emp24 domain-containing protein 9 OS=Mus musculus GN=Tmed9 PE=1 SV=2	TMED9_MOUSE		positive regulation of organelle organization		COPI coating of Golgi vesicle		protein transport			protein transport											Golgi apparatus	endoplasmic reticulum		endoplasmic reticulum membrane		extracellular vesicular exosome	endoplasmic reticulum membrane	integral to membrane			Golgi membrane	Golgi membrane					syntaxin binding					syntaxin binding
Trifunctional enzyme subunit alpha, mitochondrial OS=Mus musculus GN=Hadha PE=1 SV=1	ECHA_MOUSE				fatty acid beta-oxidation							fatty acid beta-oxidation						response to insulin stimulus				mitochondrial inner membrane					mitochondrial nucleoid	mitochondrial inner membrane	mitochondrion		mitochondrial inner membrane	fatty acid beta-oxidation multienzyme complex					NAD binding	acetyl-CoA C-acyltransferase activity				enoyl-CoA hydratase activity
Triosephosphate isomerase OS=Mus musculus GN=Tpi1 PE=1 SV=4	TPIS_MOUSE				glycolysis	multicellular organismal development						gluconeogenesis		multicellular organismal development												extracellular vesicular exosome	nucleus			nucleus								isomerase activity				isomerase activity
Tropomyosin alpha-3 chain OS=Mus musculus GN=Tpm3 PE=1 SV=3	TPM3_MOUSE																					cortical cytoskeleton	podosome			extracellular vesicular exosome	stress fiber					stress fiber
Tyrosine-protein kinase CSK OS=Mus musculus GN=Csk PE=1 SV=2	CSK_MOUSE		positive regulation of MAP kinase activity		protein amino acid phosphorylation	central nervous system development			innate immune response	cell migration	cell migration	protein amino acid phosphorylation		oligodendrocyte differentiation				innate immune response				cytoplasm				extracellular vesicular exosome		cell-cell junction					cell-cell junction				ATP binding	transferase activity				receptor binding
Tyrosine-protein phosphatase non-receptor type 6 OS=Mus musculus GN=Ptpn6 PE=1 SV=2	PTN6_MOUSE		negative regulation of MAP kinase activity	natural killer cell mediated cytotoxicity	abortive mitotic cell cycle	platelet formation			natural killer cell mediated cytotoxicity			protein amino acid dephosphorylation		hemopoietic progenitor cell differentiation				natural killer cell mediated cytotoxicity				cytosol				extracellular vesicular exosome	nucleolus	alpha-beta T cell receptor complex		nucleolus		nucleolus	alpha-beta T cell receptor complex				protein kinase binding	transmembrane receptor protein tyrosine phosphatase activity				protein kinase binding	transmembrane receptor protein tyrosine phosphatase activity
Ubiquitin-60S ribosomal protein L40 OS=Mus musculus GN=Uba52 PE=1 SV=2	RL40_MOUSE (+3)				translation							translation							circadian rhythm			cytosol					ribosome			nucleoplasm		nucleoplasm		ribosome								structural constituent of ribosome			structural constituent of ribosome
UMP-CMP kinase OS=Mus musculus GN=Cmpk1 PE=1 SV=1	KCY_MOUSE				nucleoside triphosphate biosynthetic process							'de novo' pyrimidine base biosynthetic process		ovulation cycle process		ovulation cycle process	ovulation cycle process	phthalate metabolic process	ovulation cycle process			cytoplasm				extracellular vesicular exosome	nucleus			nucleus		nucleoplasm					ATP binding	cytidylate kinase activity				ATP binding
Valine--tRNA ligase OS=Mus musculus GN=Vars PE=2 SV=1	SYVC_MOUSE				valyl-tRNA aminoacylation							valyl-tRNA aminoacylation										mitochondrion					mitochondrion		mitochondrion								ATP binding	valine-tRNA ligase activity				ATP binding
Vinculin OS=Mus musculus GN=Vcl PE=1 SV=4	VINC_MOUSE	cell adhesion	regulation of cell migration		protein localization at cell surface	axon extension				protein localization at cell surface				axon extension								costamere	actin cytoskeleton			extracellular vesicular exosome	actin cytoskeleton	plasma membrane					plasma membrane				alpha-catenin binding					structural molecule activity			structural molecule activity
Voltage-dependent anion-selective channel protein 1 OS=Mus musculus GN=Vdac1 PE=1 SV=3	VDAC1_MOUSE				apoptosis	apoptosis								behavioral fear response				learning				mitochondrial outer membrane				extracellular vesicular exosome	nucleus	myelin sheath	mitochondrion	nucleus	mitochondrial inner membrane	mitochondrial nucleoid	myelin sheath				nucleotide binding					protein kinase binding						voltage-gated anion channel activity
Voltage-dependent anion-selective channel protein 2 OS=Mus musculus GN=Vdac2 PE=1 SV=2	VDAC2_MOUSE		negative regulation of protein polymerization																			mitochondrial outer membrane				extracellular vesicular exosome	nucleus	myelin sheath	mitochondrion	nucleus	mitochondrial inner membrane	mitochondrial nucleoid	myelin sheath				nucleotide binding					nucleotide binding						voltage-gated anion channel activity
Voltage-dependent anion-selective channel protein 3 OS=Mus musculus GN=Vdac3 PE=1 SV=1	VDAC3_MOUSE				synaptic transmission									behavioral fear response				learning				mitochondrial outer membrane				extracellular vesicular exosome	nucleus	pore complex	mitochondrion	nucleus	mitochondrial inner membrane	mitochondrial inner membrane					nucleotide binding					nucleotide binding						voltage-gated anion channel activity
WD repeat-containing protein 1 OS=Mus musculus GN=Wdr1 PE=1 SV=3	WDR1_MOUSE		regulation of oligodendrocyte differentiation		regulation of oligodendrocyte differentiation	regulation of oligodendrocyte differentiation								regulation of oligodendrocyte differentiation								cytoplasm	podosome			extracellular vesicular exosome	podosome	cell junction				podosome	cell junction				actin binding					actin binding

## Sheet: Bone marrow proteins 22M
Table S1d: Proteomic Analysis of HF5-purified Aggregates from 22 months old Bone Marrow	Protein	Protein			Unique	Total
Identified Proteins	accession #	MW (Da)	Protein identification probability	#Unique peptides	spectrum count	spectrum count	Percentage sequence coverage
40S ribosomal protein S27	RS27_MOUSE	9460.9	1	3	4	6	0.321
40S ribosomal protein S3	RS3_MOUSE	26674.5	1	2	3	4	0.119
60S ribosomal protein L27	RL27_MOUSE	15798.4	0.99	1	2	2	0.0662
60S ribosomal protein L3	RL3_MOUSE	46110.7	1	2	2	4	0.0521
60S ribosomal protein L5	RL5_MOUSE	34401.5	1	2	2	4	0.0337
60S ribosomal protein L7	RL7_MOUSE	31421.6	0.99	1	1	2	0.0407
Actin, cytoplasmic 1/2	ACTG_MOUSE	41793.9	1	5	9	18	0.181
Actin-related protein 2/3 complex subunit 1B	ARC1B_MOUSE	41063.6	1	2	3	5	0.0806
ADP/ATP translocase 1	ADT1_MOUSE	32905.4	0.998	1	1	4	0.0772
ADP/ATP translocase 2	ADT2_MOUSE	32932.6	1	2	2	8	0.114
Alpha-(1,3)-fucosyltransferase 11	FUT11_MOUSE	55533.9	0.567	1	1	2	0.0143
Antigen peptide transporter 1	TAP1_MOUSE	78866.4	0.99	1	1	2	0.0124
Antigen peptide transporter 2	TAP2_MOUSE	77446.4	1	4	5	10	0.057
Aspartate-tRNA ligase, cytoplasmic	SYDC_MOUSE	57147.7	0.99	1	2	2	0.02
ATP-binding cassette sub-family E member 1	ABCE1_MOUSE	67316.4	1	2	2	4	0.0401
ATP-dependent RNA helicase A	DHX9_MOUSE	149478	0.99	1	1	2	0.00725
Band 3 anion transport protein	B3AT_MOUSE	103140	1	7	8	16	0.0893
Bone marrow proteoglycan	PRG2_MOUSE	24255.1	1	4	12	28	0.202
Cathepsin G	CATG_MOUSE	29095.9	0.997	2	2	4	0.0766
Chromodomain-helicase-DNA-binding protein 4	CHD4_MOUSE	217755	0.99	1	1	2	0.00627
Clathrin heavy chain 1	CLH1_MOUSE	191561	1	2	2	4	0.0185
Cleavage and polyadenylation specificity factor subunit 1	CPSF1_MOUSE	160820	0.99	1	1	2	0.00694
Cleft lip and palate transmembrane protein 1-like protein	CLP1L_MOUSE	62184.9	0.99	1	1	2	0.0241
Collagen alpha-1(IV) chain	CO4A1_MOUSE	160680	0.929	1	1	1	0.00719
Complement C3	CO3_MOUSE	186486	0.99	1	1	2	0.00842
Corticosteroid 11-beta-dehydrogenase isozyme 1	DHI1_MOUSE	32365.4	0.982	1	1	2	0.0445
Cytochrome b-245 heavy chain	CY24B_MOUSE	65306.3	1	1	1	2	0.0175
Cytochrome c oxidase assembly protein COX15 homolog	COX15_MOUSE	45854.1	0.964	1	2	2	0.0194
Cytoplasmic dynein 1 heavy chain 1	DYHC1_MOUSE	532043	1	1	1	2	0.00215
Dipeptidyl peptidase 1	CATC_MOUSE	52376.3	0.936	1	1	2	0.026
DNA damage-binding protein 1	DDB1_MOUSE	126855	1	2	3	4	0.0211
Dolichyl-diphosphooligosaccharide--protein glycosyltransferase subunit 1	RPN1_MOUSE	68529.4	0.99	1	1	2	0.0197
Dolichyl-diphosphooligosaccharide-protein glycosyltransferase subunit 2	RPN2_MOUSE	69063.6	1	2	2	4	0.0491
Dolichyl-diphosphooligosaccharide--protein glycosyltransferase subunit DAD1	DAD1_MOUSE	12497.4	0.99	1	2	2	0.0885
Dolichyl-diphosphooligosaccharide--protein glycosyltransferase subunit STT3A	STT3A_MOUSE	80600.9	0.99	1	2	2	0.017
Dolichyl-diphosphooligosaccharide--protein glycosyltransferase subunit STT3B	STT3B_MOUSE	93248.9	0.99	1	1	2	0.0109
Down syndrome cell adhesion molecule homolog	DSCAM_MOUSE	222270	0.99	1	1	2	0.00646
E3 SUMO-protein ligase RanBP2	RBP2_MOUSE	341121	0.99	1	1	2	0.00295
E3 ubiquitin-protein ligase RNF213	RN213_MOUSE	584499	1	2	3	4	0.00485
Elongation factor 1-alpha 1	EF1A1_MOUSE	50454.6	0.947	1	1	2	0.0238
Eosinophil peroxidase	PERE_MOUSE	81383.1	1	16	32	108	0.218
Eukaryotic translation initiation factor 2 subunit 1	IF2A_MOUSE	36108.7	0.99	1	1	2	0.0317
FACT complex subunit SPT16	SP16H_MOUSE	119828	1	2	2	4	0.0239
Fermitin family homolog 3	URP2_MOUSE	75636.7	1	3	3	8	0.0917
Ferritin light chain 1	FRIL1_MOUSE	20802.9	0.982	3	3	4	0.257
Fibrillin-1	FBN1_MOUSE	312255	0.946	1	1	1	0.00313
Filamin-A	FLNA_MOUSE	281212	1	5	7	12	0.023
GPI inositol-deacylase	PGAP1_MOUSE	104582	0.99	1	1	2	0.0119
Helicase with zinc finger domain 2	HELZ2_MOUSE	331558	0.99	1	2	2	0.00645
High mobility group protein B2	HMGB2_MOUSE	24162.8	0.807	1	1	4	0.0714
Histone H1.4 OS=Mus musculus GN=Hist1h1e PE=1 SV=2	H14_MOUSE	21978.9	0.851	1	1	3	0.0502
Ig heavy chain V-III region A4	HVM27_MOUSE	12732.2	0.99	1	1	1	0.142
Ig mu chain C region	IGHM_MOUSE	49972.2	1	4	6	14	0.112
Junction plakoglobin	PLAK_MOUSE	81801.9	0.99	1	1	2	0.0161
Leukocyte surface antigen CD47	CD47_MOUSE	33098.9	1	2	3	4	0.0891
Linker for activation of T-cells family member 1	LAT_MOUSE	26014	0.99	1	1	2	0.0372
Lipopolysaccharide-responsive and beige-like anchor protein	LRBA_MOUSE	317065	1	1	2	2	0.007
L-lactate dehydrogenase A chain	LDHA_MOUSE	36498.9	1	2	3	4	0.0633
Major vault protein	MVP_MOUSE	95924.1	0.99	1	1	2	0.0163
Manganese-transporting ATPase 13A1	AT131_MOUSE	132391	1	3	3	6	0.0342
Manganese-transporting ATPase 13A1	AT1A3_MOUSE	111694	0.998	1	1	3	0.0316
Mannose-P-dolichol utilization defect 1 protein	MPU1_MOUSE	26498	1	2	4	6	0.081
Microsomal glutathione S-transferase 1	MGST1_MOUSE	17552.6	0.99	1	1	2	0.0839
Microtubule-actin cross-linking factor 1	MACF1_MOUSE	831886	0.99	1	2	2	0.00136
Minor histocompatibility antigen H13	HM13_MOUSE	41750.2	1	2	2	4	0.0688
Monocarboxylate transporter 1	MOT1_MOUSE	53269.5	0.99	1	1	2	0.0183
Multidrug resistance-associated protein 1	MRP1_MOUSE	171189	0.99	1	1	2	0.00589
Myeloperoxidase OS=Mus musculus GN=Mpo PE=2 SV=2	PERM_MOUSE	81184.3	0.932	1	1	1	0.0279
Myeloperoxidase OS=Mus musculus GN=Mpo PE=2 SV=2	PERM_MOUSE	81184.3	0.932	1	1	1	0.0279
Myosin-4	MYH4_MOUSE	222864	1	5	13	35	0.0598
Myosin-8	MYH8_MOUSE	222712	1	2	6	13	0.0413
Myosin-9	MYH9_MOUSE	226378	1	3	4	10	0.0168
Neurobeachin	NBEA_MOUSE	326743	0.559	1	1	1	0.00272
Neurobeachin-like protein 2	NBEL2_MOUSE	301926	1	2	3	4	0.00985
Niemann-Pick C1 protein	NPC1_MOUSE	142888	0.99	1	1	2	0.0094
Nuclear pore membrane glycoprotein 210	PO210_MOUSE	204099	1	3	4	6	0.018
Oligosaccharyltransferase complex subunit OSTC	OSTC_MOUSE	16815.9	0.99	1	1	4	0.0805
Peptidyl-prolyl cis-trans isomerase B	PPIB_MOUSE	23713.8	0.611	1	1	2	0.0648
Phosphate carrier protein, mitochondrial	MPCP_MOUSE	39633.1	1	2	2	4	0.07
Phospholipid-transporting ATPase IA	AT8A1_MOUSE	129771	0.99	1	1	2	0.00957
Placenta-specific gene 8 protein	PLAC8_MOUSE	12352.9	0.99	1	1	2	0.107
Plasma membrane calcium-transporting ATPase 2	AT2B2_MOUSE	132591	0.99	1	1	2	0.0142
Plectin	PLEC_MOUSE	534209	1	1	2	2	0.00192
Probable dolichyl pyrophosphate Glc1Man9GlcNAc2 alpha-1,3-glucosyltransferase	ALG8_MOUSE	59537.9	0.99	1	1	4	0.0171
Protein S100-A9	S10A9_MOUSE	13049.2	0.945	1	1	1	0.124
Protein transport protein Sec61 subunit alpha isoform 1	S61A1_MOUSE	52267.2	1	2	2	4	0.042
Pyruvate kinase PKM	KPYM_MOUSE	57845.6	1	3	5	6	0.0716
Receptor-type tyrosine-protein phosphatase C	PTPRC_MOUSE	144606	1	3	3	6	0.0271
Reticulon-4	RTN4_MOUSE	126616	0.99	1	1	2	0.012
RNA-binding protein 39	RBM39_MOUSE	59408.5	0.99	1	4	6	0.0283
Sarcoplasmic/endoplasmic reticulum calcium ATPase 2	AT2A2_MOUSE	114860	0.99	1	1	2	0.0153
Sarcoplasmic/endoplasmic reticulum calcium ATPase 3	AT2A3_MOUSE	113639	1	5	6	10	0.0559
Scaffold attachment factor B2	SAFB2_MOUSE	111838	0.99	1	2	2	0.0131
Serine/arginine-rich splicing factor 3 OS=Mus musculus GN=Srsf3 PE=1 SV=1	SRSF3_MOUSE	19330	0.912	2	2	3	0.116
Sodium/potassium-transporting ATPase subunit alpha-1	AT1A1_MOUSE	112985	1	1	1	4	0.0274
Solute carrier family 2, facilitated glucose transporter member 3	GTR3_MOUSE	53480.7	0.99	1	2	2	0.0223
Spectrin alpha chain, non-erythrocytic 1	SPTN1_MOUSE	284601	0.99	1	1	2	0.00405
Splicing factor 3B subunit 3	SF3B3_MOUSE	135552	1	3	3	8	0.032
Talin-1	TLN1_MOUSE	269819	1	8	14	30	0.0575
Talin-2	TLN2_MOUSE	253620	0.998	1	2	4	0.016
TLC domain-containing protein 1	TLCD1_MOUSE	28788.6	0.752	1	1	2	0.0567
Transmembrane and coiled-coil domain-containing protein 1	TMCO1_MOUSE	21176.3	0.99	1	2	2	0.0745
Transmembrane emp24 domain-containing protein 10	TMEDA_MOUSE	24912.2	0.99	1	1	2	0.0548
U5 small nuclear ribonucleoprotein 200 kDa helicase	U520_MOUSE	244552	1	3	3	6	0.0169
Valine--tRNA ligase	SYVC_MOUSE	140217	0.99	1	1	2	0.0119
Zinc transporter 5	ZNT5_MOUSE	83775.6	0.99	1	1	2	0.0145

## Sheet:  Bone marrow 22M peptides
Table S1e: Proteomic Analysis (sequenced peptides) of HF5-purified Aggregates from 22 months old Bone Marrow	Protein	Protein
Identified Proteins	accession #	MW (Da)	Protein identification probability	Exclusive unique peptide count	Exclusive unique spectrum count	Total spectrum count	Percentage sequence coverage	Peptide sequence	Previous amino acid	Next amino acid	Best Peptide identification probability	Number of enzymatic termini	Calculated +1H Peptide Mass (AMU)	Median Retention Time	Peptide start index	Peptide stop index
40S ribosomal protein S27	RS27_MOUSE	9460.9	1	3	4	6	0.321	LTEGCSFR	R	R	0.99	2	969.446	1503.6	73	80
40S ribosomal protein S27	RS27_MOUSE	9460.9	1	3	4	6	0.321	LVQSPNSYFMDVK	R	C	0.997	2	1527.75	1826.4	24	36
40S ribosomal protein S27	RS27_MOUSE	9460.9	1	3	4	6	0.321	LVQSPNSYFMDVKCPGCYK	R	I	0.997	2	2292.01	1778.7	24	42
40S ribosomal protein S3	RS3_MOUSE	26674.5	1	2	3	4	0.119	ELAEDGYSGVEVR	R	V	0.997	2	1423.67	1880.7	28	40
40S ribosomal protein S3	RS3_MOUSE	26674.5	1	2	3	4	0.119	GGKPEPPAMPQPVPTA	K	-	0.997	2	1589.8	1937.7	228	243
60S ribosomal protein L27	RL27_MOUSE	15798.4	0.99	1	2	2	0.0662	YSVDIPLDK	R	T	0.997	2	1049.55	2084.7	85	93
60S ribosomal protein L3	RL3_MOUSE	46110.7	1	2	2	4	0.0521	HGSLGFLPR	R	K	0.997	2	983.542	1666.2	11	19
60S ribosomal protein L3	RL3_MOUSE	46110.7	1	2	2	4	0.0521	NNASTDYDLSDK	K	S	0.997	2	1343.56	1471.8	301	312
60S ribosomal protein L5	RL5_MOUSE	34401.5	1	2	2	4	0.0337	FPGYDSESK	R	E	0.997	2	1029.45	1321.8	180	188
60S ribosomal protein L5	RL5_MOUSE	34401.5	1	2	2	4	0.0337	RFPGYDSESK	K	E	0.997	2	1185.55	1971.6	179	188
60S ribosomal protein L7	RL7_MOUSE	31421.6	0.99	1	1	2	0.0407	IALTDNSLIAR	R	S	0.997	2	1186.68	1772.4	189	199
Actin, cytoplasmic 1/2	ACTG_MOUSE	41793.9	1	5	9	18	0.181	EITALAPSTMK	K	I	0.997	2	1177.61	1459.2	316	326
Actin, cytoplasmic 1/2	ACTG_MOUSE	41793.9	1	5	9	18	0.181	GYSFTTTAER	R	E	0.997	2	1132.53	2044.8	197	206
Actin, cytoplasmic 1/2	ACTG_MOUSE	41793.9	1	5	9	18	0.181	QEYDESGPSIVHR	K	K	0.997	2	1517.69	1909.8	360	372
Actin, cytoplasmic 1/2	ACTG_MOUSE	41793.9	1	5	9	18	0.181	SYELPDGQVITIGNER	K	F	0.997	2	1791.88	2173.2	239	254
Actin, cytoplasmic 1/2	ACTG_MOUSE	41793.9	1	5	9	18	0.181	VAPEEHPVLLTEAPLNPK	R	A	0.997	2	1954.06	2001.3	96	113
Actin-related protein 2/3 complex subunit 1B	ARC1B_MOUSE	41063.6	1	2	3	5	0.0806	EHNGQVTGIDWAPESNR	K	I	0.997	2	1911.85	1737.6	50	66
Actin-related protein 2/3 complex subunit 1B	ARC1B_MOUSE	41063.6	1	2	3	5	0.0806	NSVSQISVLSGGK	K	A	0.997	2	1277.66	1611	327	339
ADP/ATP translocase 1	ADT1_MOUSE	32905.4	0.998	1	1	4	0.0772	EFNGLGDCLTK	R	I	0.997	2	1253.58	1806.6	153	163
ADP/ATP translocase 1	ADT1_MOUSE	32905.4	0.998	1	1	4	0.0772	YFPTQALNFAFK	R	D	0.997	2	1446.74	1779.6	81	92
ADP/ATP translocase 2	ADT2_MOUSE	32932.6	1	2	2	8	0.114	DFLAGGVAAAISK	K	T	0.997	2	1219.67	1973.7	11	23
ADP/ATP translocase 2	ADT2_MOUSE	32932.6	1	2	2	8	0.114	EQGVLSFWR	K	G	0.997	2	1121.57	2092.8	64	72
ADP/ATP translocase 2	ADT2_MOUSE	32932.6	1	2	2	8	0.114	YFPTQALNFAFK	R	D	0.997	2	1446.74	1901.7	81	92
Antigen peptide transporter 1	TAP1_MOUSE	78866.4	0.99	1	1	2	0.0124	ELAAWGTLR	R	E	0.997	2	1016.55	2096.4	91	99
Antigen peptide transporter 2	TAP2_MOUSE	77446.4	1	4	5	10	0.057	ALVGGTASTSVVR	R	V	0.997	2	1217.68	1650.9	81	93
Antigen peptide transporter 2	TAP2_MOUSE	77446.4	1	4	5	10	0.057	QDLGFFQETK	R	T	0.997	2	1195.56	2029.8	235	244
Antigen peptide transporter 2	TAP2_MOUSE	77446.4	1	4	5	10	0.057	QVVLVGQEPVLF	R	S	0.997	1	1327.76	1555.2	544	555
Antigen peptide transporter 2	TAP2_MOUSE	77446.4	1	4	5	10	0.057	QVVLVGQEPVLFSGSVK	R	D	0.997	2	1786.01	1797.9	544	560
Aspartate-tRNA ligase, cytoplasmic	SYDC_MOUSE	57147.7	0.99	1	2	2	0.02	IYVISLAEPR	K	L	0.997	2	1160.67	2173.8	142	151
ATP-binding cassette sub-family E member 1	ABCE1_MOUSE	67316.4	1	2	2	4	0.0401	GTVGSILDR	K	K	0.997	2	917.505	1834.8	182	190
ATP-binding cassette sub-family E member 1	ABCE1_MOUSE	67316.4	1	2	2	4	0.0401	PGEVLGLVGTNGIGK	R	S	0.997	2	1411.78	2027.7	102	116
ATP-dependent RNA helicase A	DHX9_MOUSE	149478	0.99	1	1	2	0.00725	LGGIGQFLAK	R	A	0.997	2	1003.59	1544.7	812	821
Band 3 anion transport protein	B3AT_MOUSE	103140	1	7	8	16	0.0893	ALLNLVPVQK	K	E	0.997	2	1094.69	1855.8	344	353
Band 3 anion transport protein	B3AT_MOUSE	103140	1	7	8	16	0.0893	ANFLEKPVLGFVR	R	L	0.997	2	1489.85	2052	247	259
Band 3 anion transport protein	B3AT_MOUSE	103140	1	7	8	16	0.0893	ASGPGAAAQIQEVK	K	E	0.997	2	1326.7	2156.1	762	775
Band 3 anion transport protein	B3AT_MOUSE	103140	1	7	8	16	0.0893	CGQAEGGSEGPSTSGTLK	Y	I	0.997	1	1722.76	2012.1	215	232
Band 3 anion transport protein	B3AT_MOUSE	103140	1	7	8	16	0.0893	ILLLFKPPK	R	Y	0.997	2	1068.72	2026.2	827	835
Band 3 anion transport protein	B3AT_MOUSE	103140	1	7	8	16	0.0893	SHAEDLGNLEGVK	R	P	0.997	2	1368.68	1783.8	176	188
Band 3 anion transport protein	B3AT_MOUSE	103140	1	7	8	16	0.0893	SHAEDLGNLEGVKPAVLTR	R	S	0.997	2	2007.05	3086.4	176	194
Bone marrow proteoglycan	PRG2_MOUSE	24255.1	1	4	12	28	0.202	CVTLCTQGGHWR	R	L	0.997	2	1475.65	1568.4	198	209
Bone marrow proteoglycan	PRG2_MOUSE	24255.1	1	4	12	28	0.202	GINQGQVWIGGR	R	I	0.997	2	1284.68	1756.2	152	163
Bone marrow proteoglycan	PRG2_MOUSE	24255.1	1	4	12	28	0.202	SPLMDENLPR	K	D	0.997	2	1188.56	1683	28	37
Bone marrow proteoglycan	PRG2_MOUSE	24255.1	1	4	12	28	0.202	SVNFGIQSAVR	F	G	0.997	1	1178.62	1573.8	141	151
Chromodomain-helicase-DNA-binding protein 4	CHD4_MOUSE	217755	0.99	1	1	2	0.00627	ENEFSFEDNAIR	R	G	0.997	2	1471.63	1850.4	811	822
Clathrin heavy chain 1	CLH1_MOUSE	191561	1	2	2	4	0.0185	LTDQLPLIIVCDR	K	F	0.997	2	1556.84	1833.6	768	780
Clathrin heavy chain 1	CLH1_MOUSE	191561	1	2	2	4	0.0185	VVGAMQLYSVDRKVSQPI	R	E	0.997	1	2007.06	1954.8	177	194
Cleavage and polyadenylation specificity factor subunit 1	CPSF1_MOUSE	160820	0.99	1	1	2	0.00694	EVLLVALGSR	K	Q	0.997	2	1056.64	2026.8	846	855
Cleft lip and palate transmembrane protein 1-like protein	CLP1L_MOUSE	62184.9	0.99	1	1	2	0.0241	VNEFGESYEEQPK	R	R	0.997	2	1555.69	1534.8	521	533
Complement C3	CO3_MOUSE	186486	0.99	1	1	2	0.00842	VVIEDGVGDAVLTR	R	K	0.997	2	1442.79	1743.3	292	305
Corticosteroid 11-beta-dehydrogenase isozyme 1	DHI1_MOUSE	32365.4	0.99	1	2	2	0.0445	SPLTPILLGNPGR	K	K	0.997	2	1334.78	2079.6	261	273
Cytochrome b-245 heavy chain	CY24B_MOUSE	65306.3	0.99	1	2	2	0.0175	FAGNPPMTWK	K	W	0.997	2	1148.56	1646.4	262	271
Cytochrome c oxidase assembly protein COX15 homolog	COX15_MOUSE	45854.1	0.964	1	2	2	0.0194	YQQFPEFK	K	I	0.99	2	1086.53	1902.6	127	134
Cytoplasmic dynein 1 heavy chain 1	DYHC1_MOUSE	532043	1	1	1	2	0.00215	VDDLLIIEEK	K	I	0.997	2	1186.66	2582.7	845	854
DNA damage-binding protein 1	DDB1_MOUSE	126855	1	2	3	4	0.0211	LLASINSTVR	K	L	0.997	2	1073.63	1438.2	880	889
DNA damage-binding protein 1	DDB1_MOUSE	126855	1	2	3	4	0.0211	QGQGQLVTCSGAFK	R	E	0.997	2	1481.71	1831.8	370	383
Dolichyl-diphosphooligosaccharide--protein glycosyltransferase subunit 1	RPN1_MOUSE	68529.4	0.99	1	1	2	0.0197	GEDEEDNNLEVR	K	E	0.997	2	1418.6	1181.7	91	102
Dolichyl-diphosphooligosaccharide-protein glycosyltransferase subunit 2	RPN2_MOUSE	69063.6	1	2	2	4	0.0491	LQVSNVLSQPLAQAAVK	R	L	0.997	2	1766.02	1730.4	290	306
Dolichyl-diphosphooligosaccharide-protein glycosyltransferase subunit 2	RPN2_MOUSE	69063.6	1	2	2	4	0.0491	TGQEVVFVAEPDNK	K	N	0.997	2	1532.76	2011.8	443	456
Dolichyl-diphosphooligosaccharide--protein glycosyltransferase subunit DAD1	DAD1_MOUSE	12497.4	0.99	1	2	2	0.0885	ADFQGISPER	K	A	0.997	2	1119.54	2254.8	83	92
Dolichyl-diphosphooligosaccharide--protein glycosyltransferase subunit STT3A	STT3A_MOUSE	80600.9	0.99	1	2	2	0.017	ENDYYTPTGEFR	K	V	0.997	2	1492.62	1532.7	614	625
Dolichyl-diphosphooligosaccharide--protein glycosyltransferase subunit STT3B	STT3B_MOUSE	93248.9	0.99	1	1	2	0.0109	FGEMQLDFR	R	T	0.997	2	1142.53	1929.9	722	730
Down syndrome cell adhesion molecule homolog	DSCAM_MOUSE	222270	0.99	1	1	2	0.00646	TKEDVPGPPAGVK	R	A	0.997	2	1294.7	2143.8	1184	1196
E3 SUMO-protein ligase RanBP2	RBP2_MOUSE	341121	0.99	1	1	2	0.00295	AKEYDLAKK	E	Y	0.997	1	1065.59	2062.8	39	47
E3 ubiquitin-protein ligase RNF213	RN213_MOUSE	584499	1	2	3	4	0.00485	ARNLEWLKTVK	S	E	0.997	1	1357.75	1590	1475	1485
E3 ubiquitin-protein ligase RNF213	RN213_MOUSE	584499	1	2	3	4	0.00485	NLPAINALISQDER	K	I	0.997	2	1553.83	1914.3	4640	4653
Elongation factor 1-alpha 1	EF1A1_MOUSE	50454.6	0.947	1	1	2	0.0238	IGGIGTVPVGR	K	V	0.985	2	1025.61	2490	256	266
Eosinophil peroxidase	PERE_MOUSE	81383.1	1	16	32	108	0.218	ANIYPQGFVSCSR	R	I	0.997	2	1514.71	1761.9	692	704
Eosinophil peroxidase	PERE_MOUSE	81383.1	1	16	32	108	0.218	AWRRFCGLSQPR	N	N	0.997	1	1447.68	1664.4	574	585
Eosinophil peroxidase	PERE_MOUSE	81383.1	1	16	32	108	0.218	DVSNQIVR	R	F	0.99	2	932.468	1515	202	209
Eosinophil peroxidase	PERE_MOUSE	81383.1	1	16	32	108	0.218	IGLDLAALNMQR	R	S	0.997	2	1331.7	2175.6	552	563
Eosinophil peroxidase	PERE_MOUSE	81383.1	1	16	32	108	0.218	ISLSRIVC	R	D	0.99	1	1046.63	1746	670	677
Eosinophil peroxidase	PERE_MOUSE	81383.1	1	16	32	108	0.218	IVCDNTGITTVSR	R	D	0.997	2	1436.71	1500	675	687
Eosinophil peroxidase	PERE_MOUSE	81383.1	1	16	32	108	0.218	IVGAMVQIITYR	K	D	0.997	2	1364.76	1278.3	422	433
Eosinophil peroxidase	PERE_MOUSE	81383.1	1	16	32	108	0.218	LRNRTNFLGLLAT	R	N	0.997	1	1520.85	2007	326	338
Eosinophil peroxidase	PERE_MOUSE	81383.1	1	16	32	108	0.218	LYNEARKIVGAMVQIITYR	K	D	0.997	2	2239.23	1960.8	415	433
Eosinophil peroxidase	PERE_MOUSE	81383.1	1	16	32	108	0.218	NGFLLPLVR	R	D	0.997	2	1029.61	1956.9	193	201
Eosinophil peroxidase	PERE_MOUSE	81383.1	1	16	32	108	0.218	QDSMLVDELR	R	D	0.997	2	1206.57	1416	533	542
Eosinophil peroxidase	PERE_MOUSE	81383.1	1	16	32	108	0.218	TNFLGLLATNQR	R	F	0.997	2	1347.74	2284.8	330	341
Eosinophil peroxidase	PERE_MOUSE	81383.1	1	16	32	108	0.218	TNFLGLLATNQRFQDNGR	R	A	0.997	2	2022	2292.6	330	347
Eosinophil peroxidase	PERE_MOUSE	81383.1	1	16	32	108	0.218	VANVFTLAFR	R	F	0.997	2	1137.64	2355.6	463	472
Eosinophil peroxidase	PERE_MOUSE	81383.1	1	16	32	108	0.218	VGPLLACLFENQFR	R	R	0.997	2	1664.85	2118.3	630	643
Eosinophil peroxidase	PERE_MOUSE	81383.1	1	16	32	108	0.218	WLPAEYEDH	R	R	0.997	1	1315.62	1503.9	171	179
Eukaryotic translation initiation factor 2 subunit 1	IF2A_MOUSE	36108.7	0.99	1	1	2	0.0317	DEQLESLFQR	K	T	0.997	2	1264.62	2083.8	124	133
FACT complex subunit SPT16	SP16H_MOUSE	119828	1	2	2	4	0.0239	DLGFNGAPYR	R	S	0.997	2	1110.52	2193.3	803	812
FACT complex subunit SPT16	SP16H_MOUSE	119828	1	2	2	4	0.0239	NEGNIFPNPEATFVK	R	E	0.997	2	1676.83	1976.1	582	596
Fermitin family homolog 3	URP2_MOUSE	75636.7	1	3	3	8	0.0917	AGGSNGGSGNKPQGPEAPAEGLNPYGLVAPR	R	F	0.997	2	2921.4	1518.9	478	508
Fermitin family homolog 3	URP2_MOUSE	75636.7	1	3	3	8	0.0917	GCEVVPDVNVSGQK	K	F	0.997	2	1488.7	1569.3	402	415
Fermitin family homolog 3	URP2_MOUSE	75636.7	1	3	3	8	0.0917	SQDEAPGDPTQQLNLK	K	G	0.997	2	1741.82	1782.9	386	401
Filamin-A	FLNA_MOUSE	281212	1	5	7	12	0.023	AEFTVETR	R	S	0.99	2	952.473	2292.9	302	309
Filamin-A	FLNA_MOUSE	281212	1	5	7	12	0.023	FADQHVPGSPFSVK	K	V	0.997	2	1516.74	1700.7	2120	2133
Filamin-A	FLNA_MOUSE	281212	1	5	7	12	0.023	SPFEVYVDK	K	S	0.997	2	1083.54	1776.3	368	376
Filamin-A	FLNA_MOUSE	281212	1	5	7	12	0.023	VDINTEDLEDGTCR	K	V	0.997	2	1637.7	1854	2090	2103
Filamin-A	FLNA_MOUSE	281212	1	5	7	12	0.023	VQVQDNEGCSVEATVK	R	D	0.997	2	1763.81	1607.4	709	724
GPI inositol-deacylase	PGAP1_MOUSE	104582	0.99	1	1	2	0.0119	AFFDLIDADTK	R	Q	0.997	2	1255.62	1571.4	298	308
Helicase with zinc finger domain 2	HELZ2_MOUSE	331558	0.99	1	2	2	0.00645	AQTAAVAAEDTASGNSASR	K	D	0.997	2	1777.83	1912.2	1252	1270
Ig heavy chain V-III region A4	HVM27_MOUSE	12732.2	0.99	1	1	1	0.142	LEESGGGLVQPGGSMK	K	L	0.997	2	1546.74	1497	4	19
Ig mu chain C region	IGHM_MOUSE	49972.2	1	4	6	14	0.112	DGFSGPAPRKSK	R	L	0.997	2	1358.68	1410.3	121	132
Ig mu chain C region	IGHM_MOUSE	49972.2	1	4	6	14	0.112	GVASVCVEDWNNR	K	K	0.997	2	1506.66	1734	287	299
Ig mu chain C region	IGHM_MOUSE	49972.2	1	4	6	14	0.112	LVESGFTTDPVTIENK	K	G	0.997	2	1750.87	2056.2	155	170
Ig mu chain C region	IGHM_MOUSE	49972.2	1	4	6	14	0.112	NLVAMGCLAR	K	D	0.997	2	1104.57	1780.2	21	30
Junction plakoglobin	PLAK_MOUSE	81801.9	0.99	1	1	2	0.0161	LLNDEDPVVVTK	K	A	0.997	2	1341.73	1691.4	150	161
Leukocyte surface antigen CD47	CD47_MOUSE	33098.9	1	2	3	4	0.0891	ISVSDLINGIASLK	K	M	0.997	2	1430.81	2345.4	86	99
Leukocyte surface antigen CD47	CD47_MOUSE	33098.9	1	2	3	4	0.0891	NVEAQSTEEMFVK	R	W	0.997	2	1528.68	2391.3	45	57
Linker for activation of T-cells family member 1	LAT_MOUSE	26014	0.99	1	1	2	0.0372	AEASLDGSR	S	E	0.997	1	905.432	1641.6	185	193
Lipopolysaccharide-responsive and beige-like anchor protein	LRBA_MOUSE	317065	1	1	2	2	0.007	SPVDIVTGGISSVRDLDRLP	K	A	0.997	1	2096.13	1970.7	1487	1506
L-lactate dehydrogenase A chain	LDHA_MOUSE	36498.9	1	2	3	4	0.0633	QVVDSAYEVIK	K	L	0.997	2	1250.66	2035.8	233	243
L-lactate dehydrogenase A chain	LDHA_MOUSE	36498.9	1	2	3	4	0.0633	VTLTPEEEAR	K	L	0.997	2	1144.58	1727.4	306	315
Major vault protein	MVP_MOUSE	95924.1	0.99	1	1	2	0.0163	AQALAIETEAELER	K	V	0.997	2	1544.78	2086.8	748	761
Manganese-transporting ATPase 13A1	AT131_MOUSE	132391	1	3	3	6	0.0342	LGSTDLCYIAAVK	K	G	0.997	2	1410.73	1620.3	639	651
Manganese-transporting ATPase 13A1	AT131_MOUSE	132391	1	3	3	6	0.0342	SIDSSIVLPLTLGSPK	R	A	0.997	2	1626.93	2278.8	783	798
Manganese-transporting ATPase 13A1	AT131_MOUSE	132391	1	3	3	6	0.0342	TGTLTSDSLVVR	K	G	0.997	2	1248.68	1695.9	532	543
Manganese-transporting ATPase 13A1	AT1A3_MOUSE	111694	0.998	1	1	3	0.0316	LILRRNPGGWVEK	K	E	0.997	2	1551.88	1951.5	997	1009
Manganese-transporting ATPase 13A1	AT1A3_MOUSE	111694	0.998	1	1	3	0.0316	QGAIVAVTGDGVNDSPALK	R	K	0.997	2	1811.95	1834.8	698	716
Mannose-P-dolichol utilization defect 1 protein	MPU1_MOUSE	26498	1	2	4	6	0.081	GLLVPILLPEK	K	C	0.997	2	1191.77	2185.2	11	21
Mannose-P-dolichol utilization defect 1 protein	MPU1_MOUSE	26498	1	2	4	6	0.081	LLQAATNYR	K	N	0.997	2	1049.57	1766.7	170	178
Microsomal glutathione S-transferase 1	MGST1_MOUSE	17552.6	0.99	1	1	2	0.0839	VFANPEDCAGFGK	K	G	0.997	2	1411.63	1677.3	43	55
Microtubule-actin cross-linking factor 1	MACF1_MOUSE	831886	0.99	1	2	2	0.00136	VDEIDAAIQR	R	S	0.997	2	1129.58	1641.6	5622	5631
Minor histocompatibility antigen H13	HM13_MOUSE	41750.2	1	2	2	4	0.0688	QYQLLFTQGSGENK	R	E	0.997	2	1614.76	1744.8	137	150
Minor histocompatibility antigen H13	HM13_MOUSE	41750.2	1	2	2	4	0.0688	SSSDMPETITSR	K	D	0.997	2	1310.59	1924.8	62	73
Monocarboxylate transporter 1	MOT1_MOUSE	53269.5	0.99	1	1	2	0.0183	LSVFQTINK	K	F	0.997	2	1049.6	2086.5	236	244
Multidrug resistance-associated protein 1	MRP1_MOUSE	171189	0.99	1	1	2	0.00589	DGAFAEFLR	R	T	0.997	2	1025.51	1974.3	859	867
Myosin-4	MYH4_MOUSE	222864	1	5	13	35	0.0598	ANLMQAEIEELR	R	A	0.997	2	1417.7	2082.3	1682	1693
Myosin-4	MYH4_MOUSE	222864	1	5	13	35	0.0598	ENQSILITGESGAGK	R	T	0.997	2	1504.75	1575	171	185
Myosin-4	MYH4_MOUSE	222864	1	5	13	35	0.0598	IEDEQALGMQLQK	K	K	0.997	2	1503.74	1963.2	1098	1110
Myosin-4	MYH4_MOUSE	222864	1	5	13	35	0.0598	LASADIETYLLEKSRVTFQ	K	L	0.997	1	2199.12	1791	261	279
Myosin-4	MYH4_MOUSE	222864	1	5	13	35	0.0598	LEEAGGATSAQIEMNK	R	K	0.997	2	1649.77	1875.3	1154	1169
Myosin-4	MYH4_MOUSE	222864	1	5	13	35	0.0598	NALAHALQSAR	K	H	0.997	2	1152.61	2355.9	1331	1341
Myosin-4	MYH4_MOUSE	222864	1	5	13	35	0.0598	QAEEAEEQSNVNLAK	R	F	0.997	2	1660.77	1537.8	1885	1899
Myosin-4	MYH4_MOUSE	222864	1	5	13	35	0.0598	VQLLHTQNTSLINTK	R	K	0.997	2	1710.94	2243.7	1717	1731
Myosin-8	MYH8_MOUSE	222712	1	2	6	13	0.0413	ENQSILITGESGAGK	R	T	0.997	2	1504.75	1416	173	187
Myosin-8	MYH8_MOUSE	222712	1	2	6	13	0.0413	LASADIETYLLEKSRVTFQ	K	L	0.997	1	2199.12	1930.8	261	279
Myosin-8	MYH8_MOUSE	222712	1	2	6	13	0.0413	LEEAGGATSAQVEMNK	R	K	0.997	2	1651.75	1575	1153	1168
Myosin-8	MYH8_MOUSE	222712	1	2	6	13	0.0413	NKDPLNDTVVGLYQK	K	S	0.997	2	1720.88	1918.8	600	614
Myosin-8	MYH8_MOUSE	222712	1	2	6	13	0.0413	VQLLHTQNTSLINTK	R	K	0.997	2	1710.94	2180.4	1716	1730
Myosin-9	MYH9_MOUSE	226378	1	3	4	10	0.0168	ALELDSNLYR	K	I	0.997	2	1194.6	1852.8	746	755
Myosin-9	MYH9_MOUSE	226378	1	3	4	10	0.0168	IAQLEEQLDNETK	K	E	0.997	2	1530.76	1968.3	1816	1828
Myosin-9	MYH9_MOUSE	226378	1	3	4	10	0.0168	TDLLLEPYNK	K	Y	0.997	2	1206.63	1891.2	290	299
Neurobeachin-like protein 2	NBEL2_MOUSE	301926	1	2	3	4	0.00985	GPAQDPQQVPLALR	R	A	0.997	2	1489.81	1377.9	238	251
Neurobeachin-like protein 2	NBEL2_MOUSE	301926	1	2	3	4	0.00985	LIVVGAGQPSEVR	K	S	0.997	2	1324.76	1425.3	2699	2711
Niemann-Pick C1 protein	NPC1_MOUSE	142888	0.99	1	1	2	0.0094	LQEETLDQQLGR	R	I	0.997	2	1429.73	1405.8	715	726
Nuclear pore membrane glycoprotein 210	PO210_MOUSE	204099	1	3	4	6	0.018	ASPPSGLWSPAYASH	K	-	0.997	2	1527.72	1932.3	1872	1886
Nuclear pore membrane glycoprotein 210	PO210_MOUSE	204099	1	3	4	6	0.018	QGDTILVSGMK	K	T	0.997	2	1149.58	1597.8	202	212
Nuclear pore membrane glycoprotein 210	PO210_MOUSE	204099	1	3	4	6	0.018	VSPVSYLR	K	I	0.99	2	920.52	1641.3	1371	1378
Oligosaccharyltransferase complex subunit OSTC	OSTC_MOUSE	16815.9	0.99	1	1	4	0.0805	VPFLVLECPNLK	R	L	0.997	2	1428.79	2020.8	7	18
Phosphate carrier protein, mitochondrial	MPCP_MOUSE	39633.1	1	2	2	4	0.07	AVEEYSCEFGSMK	A	Y	0.997	1	1536.63	1646.4	46	58
Phosphate carrier protein, mitochondrial	MPCP_MOUSE	39633.1	1	2	2	4	0.07	IQTQPGYANTLR	R	E	0.997	2	1363.69	1251.9	185	196
Phospholipid-transporting ATPase IA	AT8A1_MOUSE	129771	0.99	1	1	2	0.00957	TIFINQPQLTK	R	F	0.997	2	1302.74	2042.4	38	48
Placenta-specific gene 8 protein	PLAC8_MOUSE	12352.9	0.99	1	1	2	0.107	PTVIVTQPGFVR	A	A	0.997	1	1313.76	2049.3	5	16
Plasma membrane calcium-transporting ATPase 2	AT2B2_MOUSE	132591	0.99	1	1	2	0.0142	QVVAVTGDGTNDGPALK	R	K	0.997	2	1642.83	1557.3	768	784
Plectin	PLEC_MOUSE	534209	1	1	2	2	0.00192	LAAEQELIR	R	L	0.997	2	1042.59	2062.8	1854	1862
Probable dolichyl pyrophosphate Glc1Man9GlcNAc2 alpha-1,3-glucosyltransferase	ALG8_MOUSE	59537.9	0.99	1	1	4	0.0171	LLDPSQIPR	K	A	0.997	2	1038.59	1619.4	305	313
Protein S100-A9	S10A9_MOUSE	13049.2	0.945	1	1	1	0.124	SITTIIDTFHQYSR	R	K	0.985	2	1682.84	2181.6	12	25
Protein transport protein Sec61 subunit alpha isoform 1	S61A1_MOUSE	52267.2	1	2	2	4	0.042	GQYNTYPIK	R	L	0.997	2	1083.55	1665.9	274	282
Protein transport protein Sec61 subunit alpha isoform 1	S61A1_MOUSE	52267.2	1	2	2	4	0.042	TWIEVSGSSAK	K	D	0.997	2	1164.59	1563	378	388
Pyruvate kinase PKM	KPYM_MOUSE	57845.6	1	3	5	6	0.0716	GVNLPGAAVDLPAVSEK	K	D	0.997	2	1637.87	1918.8	208	224
Pyruvate kinase PKM	KPYM_MOUSE	57845.6	1	3	5	6	0.0716	ITLDNAYMEK	K	C	0.997	2	1197.58	1654.8	142	151
Pyruvate kinase PKM	KPYM_MOUSE	57845.6	1	3	5	6	0.0716	LDIDSAPITAR	R	N	0.997	2	1171.63	2150.7	33	43
Receptor-type tyrosine-protein phosphatase C	PTPRC_MOUSE	144606	1	3	3	6	0.0271	DPPSDPSPLEAEYQR	R	L	0.997	2	1701.76	1620.9	923	937
Receptor-type tyrosine-protein phosphatase C	PTPRC_MOUSE	144606	1	3	3	6	0.0271	GEELPAEPK	K	D	0.997	2	969.489	1518.9	1114	1122
Receptor-type tyrosine-protein phosphatase C	PTPRC_MOUSE	144606	1	3	3	6	0.0271	LFLAEFQSIPR	R	V	0.997	2	1321.72	1890	639	649
Reticulon-4	RTN4_MOUSE	126616	0.99	1	1	2	0.012	YSNSALGHVNSTIK	K	E	0.997	2	1490.76	1870.5	1061	1074
RNA-binding protein 39	RBM39_MOUSE	59408.5	0.99	1	4	6	0.0283	VLGVPIIVQASQAEK	R	N	0.997	2	1551.91	2244.6	218	232
Sarcoplasmic/endoplasmic reticulum calcium ATPase 2	AT2A2_MOUSE	114860	0.99	1	1	2	0.0153	KSEIGIAMGSGTAVAK	K	T	0.997	2	1535.81	1704.9	712	727
Sarcoplasmic/endoplasmic reticulum calcium ATPase 3	AT2A3_MOUSE	113639	1	5	6	10	0.0559	DIVPGDIVEVAVGDK	R	V	0.997	2	1525.81	2132.1	144	158
Sarcoplasmic/endoplasmic reticulum calcium ATPase 3	AT2A3_MOUSE	113639	1	5	6	10	0.0559	EFDDLSPEQQR	R	Q	0.997	2	1363.61	1654.5	657	667
Sarcoplasmic/endoplasmic reticulum calcium ATPase 3	AT2A3_MOUSE	113639	1	5	6	10	0.0559	GAPESVIER	K	C	0.997	2	957.5	1198.8	516	524
Sarcoplasmic/endoplasmic reticulum calcium ATPase 3	AT2A3_MOUSE	113639	1	5	6	10	0.0559	LGIFGDTEDVLGK	R	A	0.997	2	1363.71	2129.4	639	651
Sarcoplasmic/endoplasmic reticulum calcium ATPase 3	AT2A3_MOUSE	113639	1	5	6	10	0.0559	SQMAAVEPER	R	T	0.997	2	1118.51	1492.8	237	246
Scaffold attachment factor B2	SAFB2_MOUSE	111838	0.99	1	2	2	0.0131	ELADAPGGGGGTR	R	H	0.997	2	1157.55	1838.7	312	324
Sodium/potassium-transporting ATPase subunit alpha-1	AT1A1_MOUSE	112985	1	1	1	4	0.0274	GIVVYTGDR	R	T	0.997	2	979.521	1957.5	256	264
Sodium/potassium-transporting ATPase subunit alpha-1	AT1A1_MOUSE	112985	1	1	1	4	0.0274	QGAIVAVTGDGVNDSPALK	R	K	0.997	2	1811.95	2078.4	708	726
Solute carrier family 2, facilitated glucose transporter member 3	GTR3_MOUSE	53480.7	0.99	1	2	2	0.0223	EEDQATEILQR	K	L	0.997	2	1331.64	2185.5	218	228
Spectrin alpha chain, non-erythrocytic 1	SPTN1_MOUSE	284601	0.99	1	1	2	0.00405	GLVSSDELAK	R	D	0.997	2	1018.54	1965.3	1360	1369
Splicing factor 3B subunit 3	SF3B3_MOUSE	135552	1	3	3	8	0.032	DYIVVGSDSGR	K	I	0.997	2	1167.56	1533	76	86
Splicing factor 3B subunit 3	SF3B3_MOUSE	135552	1	3	3	8	0.032	LPPNTNDEVDEDPTGNK	R	A	0.997	2	1855.82	1529.4	1058	1074
Splicing factor 3B subunit 3	SF3B3_MOUSE	135552	1	3	3	8	0.032	LTISSPLEAHK	R	A	0.997	2	1195.67	1461.3	152	162
Talin-1	TLN1_MOUSE	269819	1	8	14	30	0.0575	ALDGDFTEENR	K	A	0.997	2	1266.56	1608.6	1545	1555
Talin-1	TLN1_MOUSE	269819	1	8	14	30	0.0575	AVAEQIPLLVQGVR	K	G	0.997	2	1492.88	1963.2	958	971
Talin-1	TLN1_MOUSE	269819	1	8	14	30	0.0575	DPVQLNLLYVQAR	R	D	0.997	2	1529.83	2068.5	208	220
Talin-1	TLN1_MOUSE	269819	1	8	14	30	0.0575	NLGTALAELR	K	T	0.997	2	1058.58	1867.2	1026	1035
Talin-1	TLN1_MOUSE	269819	1	8	14	30	0.0575	PAAVAAENEEIGAHIK	K	H	0.997	2	1620.82	1937.7	1902	1917
Talin-1	TLN1_MOUSE	269819	1	8	14	30	0.0575	QAAASATQTIAAAQHAASAPK	K	A	0.997	2	1948.97	2005.2	923	943
Talin-1	TLN1_MOUSE	269819	1	8	14	30	0.0575	QVAASTAQLLVACK	K	V	0.997	2	1460.78	1672.5	2430	2443
Talin-1	TLN1_MOUSE	269819	1	8	14	30	0.0575	TMLESAGGLIQTAR	K	A	0.997	2	1447.76	1807.8	1605	1618
Talin-1	TLN1_MOUSE	269819	1	8	14	30	0.0575	VSHVLAALQAGNR	K	G	0.997	2	1335.75	1856.4	1961	1973
Talin-1	TLN1_MOUSE	269819	1	8	14	30	0.0575	VVAPTISSPVCQEQLVEAGR	K	L	0.997	2	2140.11	1762.8	722	741
Talin-2	TLN2_MOUSE	253620	0.998	1	2	4	0.016	DPVQLNLLYVQAR	R	D	0.997	2	1529.83	2430	210	222
Talin-2	TLN2_MOUSE	253620	0.998	1	2	4	0.016	HLIDPIATAAR	G	G	0.997	1	1147.66	2125.2	1714	1724
Talin-2	TLN2_MOUSE	253620	0.998	1	2	4	0.016	QVAASTAQLLVACK	K	V	0.997	2	1460.78	1770	2342	2355
Transmembrane and coiled-coil domain-containing protein 1	TMCO1_MOUSE	21176.3	0.99	1	2	2	0.0745	QAGGFLGPPPPSGK	K	F	0.997	2	1309.69	1866.9	173	186
Transmembrane emp24 domain-containing protein 10	TMEDA_MOUSE	24912.2	0.99	1	1	2	0.0548	ITDSAGHILYAK	K	E	0.997	2	1288.69	1878	76	87
U5 small nuclear ribonucleoprotein 200 kDa helicase	U520_MOUSE	244552	1	3	3	6	0.0169	EEEVTGPVIAPLFPQK	R	R	0.997	2	1754.92	1796.7	2044	2059
U5 small nuclear ribonucleoprotein 200 kDa helicase	U520_MOUSE	244552	1	3	3	6	0.0169	TGNFQVTELGR	K	I	0.997	2	1221.62	2038.8	976	986
U5 small nuclear ribonucleoprotein 200 kDa helicase	U520_MOUSE	244552	1	3	3	6	0.0169	VFSLSSEFK	R	N	0.997	2	1043.54	1980	1017	1025
Valine--tRNA ligase	SYVC_MOUSE	140217	0.99	1	1	2	0.0119	GPGQDPQAALGALGK	R	A	0.997	2	1380.71	1758.6	123	137
Zinc transporter 5	ZNT5_MOUSE	83775.6	0.99	1	1	2	0.0145	KLSIDVGGAKR	R	L	0.997	2	1143.68	2039.1	224	234

## Sheet: Bone marrow proteome GO 
Table S1f: GO annotations for the HF5-purified Aggregate Proteome from 22 months old Spleen	Protein	Protein
Identified Proteins	accession #	MW (Da)	Biological adhesion	biological regulation	cellular process	developmental process	establishment of localization	growth	immune system process	localization	locomotion	metabolic process	multi-organism process	multicellular organismal process	reproduction	reproductive process	response to stimulus	viral reproduction	Golgi apparatus	cytoplasm	cytoskeleton	endoplasmic reticulum	endosome	extracellular region	intracellular organelle	membrane	mitochondrion	nucleus	organelle membrane	organelle part	plasma membrane	ribosome	antioxidant activity	binding	catalytic activity	electron carrier activity	enzyme regulator activity	molecular function	molecular transducer activity	motor activity	structural molecule activity	transcription regulator activity	translation regulator activity	transporter activity
40S ribosomal protein S27	RS27_MOUSE	9 kDa			translation							translation								cytosolic small ribosomal subunit					cytosolic small ribosomal subunit			nucleus		cytosolic small ribosomal subunit		cytosolic small ribosomal subunit		metal ion binding				structural constituent of ribosome			structural constituent of ribosome
40S ribosomal protein S3	RS3_MOUSE	27 kDa		positive regulation of NF-kappaB transcription factor activity	mitosis	apoptosis						DNA catabolic process, endonucleolytic					DNA repair			cytosol	spindle			extracellular vesicular exosome	mitochondrial inner membrane	mitochondrial inner membrane	mitochondrial inner membrane	nucleus	mitochondrial inner membrane	mitochondrial inner membrane	focal adhesion	cytosolic small ribosomal subunit		damaged DNA binding	oxidized purine base lesion DNA N-glycosylase activity			DNA-(apurinic or apyrimidinic site) lyase activity			structural constituent of ribosome
60S ribosomal protein L3	RL3_MOUSE	46 kDa			translation							translation								cytosolic large ribosomal subunit				extracellular vesicular exosome	nucleus	focal adhesion		nucleus		nucleoplasm	focal adhesion	cytosolic large ribosomal subunit						structural constituent of ribosome			structural constituent of ribosome
60S ribosomal protein L5	RL5_MOUSE	34 kDa			rRNA processing							rRNA processing								cytosolic large ribosomal subunit				extracellular vesicular exosome	nucleus	focal adhesion		nucleus		nucleolus	focal adhesion	cytosolic large ribosomal subunit		5S rRNA binding				5S rRNA binding			structural constituent of ribosome
Actin, cytoplasmic 1/2	ACTG_MOUSE	42 kDa		retina homeostasis	sarcomere organization	sarcomere organization								retina homeostasis						cytosol	filamentous actin			extracellular space	nucleus	plasma membrane		nucleus		filamentous actin	plasma membrane			ATP binding				structural constituent of cytoskeleton			structural constituent of cytoskeleton
Actin-related protein 2/3 complex subunit 1B	ARC1B_MOUSE	41 kDa			Arp2/3 complex-mediated actin nucleation															cytoplasm	Arp2/3 protein complex			extracellular vesicular exosome	Arp2/3 protein complex	focal adhesion				Arp2/3 protein complex	focal adhesion			actin filament binding				actin filament binding			structural constituent of cytoskeleton
ADP/ATP translocase 1	ADT1_MOUSE	33 kDa		apoptotic mitochondrial changes	transmembrane transport	apoptotic mitochondrial changes	transmembrane transport			transmembrane transport										mitochondrial inner membrane					nucleus	myelin sheath	mitochondrion	nucleus	mitochondrial outer membrane	mitochondrial outer membrane	myelin sheath							transporter activity						transporter activity
ADP/ATP translocase 2	ADT2_MOUSE	33 kDa		positive regulation of cell proliferation	chromosome segregation		transmembrane transport			transmembrane transport										mitochondrial nucleoid				extracellular vesicular exosome	nucleus	mitochondrial inner membrane	mitochondrion	nucleus	mitochondrial inner membrane	mitochondrial inner membrane	myelin sheath							transporter activity						transporter activity
Antigen peptide transporter 1	TAP1_MOUSE	79 kDa		intracellular transport of viral proteins in host cell	transmembrane transport		intracellular transport of viral proteins in host cell		antigen processing and presentation of endogenous peptide antigen via MHC class I	intracellular transport of viral proteins in host cell			intracellular transport of viral proteins in host cell		intracellular transport of viral proteins in host cell	intracellular transport of viral proteins in host cell	defense response	intracellular transport of viral proteins in host cell		TAP complex		TAP complex			mitochondrion	integral to endoplasmic reticulum membrane	mitochondrion		integral to endoplasmic reticulum membrane	phagocytic vesicle membrane				ADP binding	peptide-transporting ATPase activity			ATPase activity, coupled to transmembrane movement of substances						ATPase activity, coupled to transmembrane movement of substances
Antigen peptide transporter 2	TAP2_MOUSE	77 kDa		positive regulation of T cell mediated cytotoxicity	transmembrane transport		intracellular transport of viral proteins in host cell		peptide antigen transport	intracellular transport of viral proteins in host cell			response to molecule of bacterial origin		intracellular transport of viral proteins in host cell	intracellular transport of viral proteins in host cell	response to molecule of bacterial origin	intracellular transport of viral proteins in host cell		TAP complex		TAP complex			TAP complex	integral to endoplasmic reticulum membrane			integral to endoplasmic reticulum membrane	integral to endoplasmic reticulum membrane				ATP binding	peptide antigen-transporting ATPase activity			ATPase activity, coupled to transmembrane movement of substances						ATPase activity, coupled to transmembrane movement of substances
ATP-binding cassette sub-family E member 1	ABCE1_MOUSE	67 kDa																		mitochondrion					mitochondrion	membrane	mitochondrion							ATP binding	ATPase activity			ATPase activity
Band 3 anion transport protein	B3AT_MOUSE	103 kDa		regulation of intracellular pH	regulation of intracellular pH		bicarbonate transport			bicarbonate transport										cortical cytoskeleton	cortical cytoskeleton			extracellular vesicular exosome	cortical cytoskeleton	membrane					basolateral plasma membrane			protein homodimerization activity				protein homodimerization activity						inorganic anion exchanger activity
Bone marrow proteoglycan	PRG2_MOUSE	24 kDa		positive regulation of interleukin-4 production					immune response				defense response to nematode				immune response							extracellular vesicular exosome										carbohydrate binding				carbohydrate binding
Clathrin heavy chain 1	CLH1_MOUSE	192 kDa			mitosis	osteoblast differentiation	intracellular protein transport			intracellular protein transport		receptor internalization		osteoblast differentiation					clathrin coat of trans-Golgi network vesicle	melanosome	spindle			extracellular vesicular exosome	Myb complex	clathrin coat of trans-Golgi network vesicle	mitochondrion		clathrin coat of trans-Golgi network vesicle	clathrin coat of trans-Golgi network vesicle	focal adhesion			double-stranded RNA binding				structural molecule activity			structural molecule activity
Cleavage and polyadenylation specificity factor subunit 1	CPSF1_MOUSE	161 kDa			mRNA cleavage							mRNA cleavage													mRNA cleavage and polyadenylation specificity factor complex			mRNA cleavage and polyadenylation specificity factor complex		mRNA cleavage and polyadenylation specificity factor complex				mRNA 3'-UTR binding				mRNA 3'-UTR binding
Cleft lip and palate transmembrane protein 1-like protein	CLP1L_MOUSE	62 kDa			apoptosis	apoptosis																				integral to membrane
Complement C3	CO3_MOUSE	186 kDa		complement activation, alternative pathway	complement activation, alternative pathway				complement activation			fatty acid metabolic process					inflammatory response							extracellular space										C5L2 anaphylatoxin chemotactic receptor binding			endopeptidase inhibitor activity	endopeptidase inhibitor activity
Corticosteroid 11-beta-dehydrogenase isozyme 1	DHI1_MOUSE	32 kDa			steroid metabolic process	lung development						steroid metabolic process		lung development						endoplasmic reticulum membrane		endoplasmic reticulum membrane			endoplasmic reticulum membrane	integral to membrane			endoplasmic reticulum membrane	endoplasmic reticulum membrane					11-beta-hydroxysteroid dehydrogenase activity			11-beta-hydroxysteroid dehydrogenase activity
Cytochrome b-245 heavy chain	CY24B_MOUSE	65 kDa			superoxide release				innate immune response			hydrogen peroxide biosynthetic process					response to nutrient		Golgi apparatus	Golgi apparatus		rough endoplasmic reticulum			Golgi apparatus	integral to plasma membrane	mitochondrion				integral to plasma membrane			metal ion binding	superoxide-generating NADPH oxidase activity	electron carrier activity		voltage-gated ion channel activity						voltage-gated ion channel activity
Cytoplasmic dynein 1 heavy chain 1	DYHC1_MOUSE	532 kDa			stress granule assembly		transport			transport										centrosome	axonemal dynein complex			extracellular vesicular exosome	axonemal dynein complex	membrane				axonemal dynein complex				ATP binding	ATPase activity			ATPase activity		microtubule motor activity
DNA damage-binding protein 1	DDB1_MOUSE	127 kDa		Wnt receptor signaling pathway	nucleotide-excision repair							nucleotide-excision repair					nucleotide-excision repair			cytoplasm				extracellular space	nucleoplasm			nucleoplasm		nucleoplasm				damaged DNA binding				damaged DNA binding
Dolichyl-diphosphooligosaccharide--protein glycosyltransferase subunit 1	RPN1_MOUSE	69 kDa			protein amino acid N-linked glycosylation via asparagine							protein amino acid N-linked glycosylation via asparagine								endoplasmic reticulum membrane		endoplasmic reticulum membrane			melanosome	integral to membrane			endoplasmic reticulum membrane	endoplasmic reticulum membrane					dolichyl-diphosphooligosaccharide-protein glycotransferase activity			dolichyl-diphosphooligosaccharide-protein glycotransferase activity
Dolichyl-diphosphooligosaccharide-protein glycosyltransferase subunit 2	RPN2_MOUSE	69 kDa			protein amino acid N-linked glycosylation	aging						protein amino acid N-linked glycosylation					response to drug			endoplasmic reticulum		rough endoplasmic reticulum			autophagic vacuole membrane	oligosaccharyltransferase complex		nucleus	oligosaccharyltransferase complex	oligosaccharyltransferase complex				ribosome binding	transferase activity, transferring glycosyl groups			ribosome binding
Dolichyl-diphosphooligosaccharide--protein glycosyltransferase subunit DAD1	DAD1_MOUSE	12 kDa		negative regulation of apoptosis	protein amino acid glycosylation	apoptosis						protein amino acid glycosylation		blastocyst development			response to drug			oligosaccharyltransferase complex		oligosaccharyltransferase complex		extracellular vesicular exosome	oligosaccharyltransferase complex	oligosaccharyltransferase complex			oligosaccharyltransferase complex	oligosaccharyltransferase complex					dolichyl-diphosphooligosaccharide-protein glycotransferase activity			dolichyl-diphosphooligosaccharide-protein glycotransferase activity
Dolichyl-diphosphooligosaccharide-protein glycosyltransferase subunit STT3A	STT3A_MOUSE	81 kDa			protein amino acid N-linked glycosylation via asparagine							protein amino acid N-linked glycosylation via asparagine								oligosaccharyltransferase complex		oligosaccharyltransferase complex			oligosaccharyltransferase complex	oligosaccharyltransferase complex			oligosaccharyltransferase complex	oligosaccharyltransferase complex					dolichyl-diphosphooligosaccharide-protein glycotransferase activity			dolichyl-diphosphooligosaccharide-protein glycotransferase activity
E3 ubiquitin-protein ligase RNF213	RN213_MOUSE	584 kDa			protein autoubiquitination							ATP catabolic process								cytoplasm					nucleolus	membrane		nucleolus		nucleolus				zinc ion binding	ligase activity			zinc ion binding
Eosinophil peroxidase	PERE_MOUSE	81 kDa		positive regulation of interleukin-4 production	hydrogen peroxide catabolic process							hydrogen peroxide catabolic process	defense response to nematode				response to oxidative stress							extracellular vesicular exosome									peroxidase activity	heme binding	peroxidase activity			peroxidase activity
Eukaryotic translation initiation factor 2 subunit 1	IF2A_MOUSE	36 kDa		regulation of translational initiation in response to stress	regulation of translational initiation in response to stress							protein amino acid autophosphorylation					regulation of translational initiation in response to stress			eukaryotic translation initiation factor 2B complex				extracellular vesicular exosome	nucleus	membrane		nucleus						translation initiation factor activity				translation initiation factor activity					translation initiation factor activity
FACT complex subunit SPT16	SP16H_MOUSE	120 kDa		regulation of transcription, DNA-dependent	transcription, DNA-dependent							transcription, DNA-dependent					DNA repair								nucleus			nucleus
Fermitin family homolog 3	URP2_MOUSE	76 kDa	leukocyte adhesion	regulation of cell-cell adhesion mediated by integrin	substrate adhesion-dependent cell spreading	substrate adhesion-dependent cell spreading						integrin activation									podosome			extracellular vesicular exosome	podosome	cell junction				podosome	cell junction			integrin binding				integrin binding
Filamin-A	FLNA_MOUSE	281 kDa		cytoplasmic sequestering of protein	early endosome to late endosome transport	epithelial to mesenchymal transition	early endosome to late endosome transport			early endosome to late endosome transport		protein stabilization							trans-Golgi network	trans-Golgi network	actin filament bundle			extracellular vesicular exosome	nucleus	plasma membrane		nucleus		trans-Golgi network	plasma membrane			small GTPase binding				signal transducer activity	signal transducer activity
Ig mu chain C region	IGHM_MOUSE	50 kDa		activation of MAPK activity	early endosome to late endosome transport		early endosome to late endosome transport		humoral immune response mediated by circulating immunoglobulin	early endosome to late endosome transport		activation of MAPK activity	defense response to Gram-negative bacterium				defense response to Gram-negative bacterium			perinuclear region of cytoplasm				immunoglobulin complex, circulating		plasma membrane					plasma membrane			antigen binding				antigen binding	transmembrane receptor activity
Junction plakoglobin	PLAK_MOUSE	82 kDa	cell adhesion	regulation of cell fate specification	cell adhesion	skin development				cell migration	cell migration			skin development			detection of mechanical stimulus			cytosol	intermediate filament			extracellular vesicular exosome	nucleus	plasma membrane		nucleus		intermediate filament	plasma membrane			protein phosphatase binding				signal transducer activity	signal transducer activity		structural molecule activity	transcription coactivator activity
Leukocyte surface antigen CD47	CD47_MOUSE	33 kDa	cell adhesion	positive regulation of T cell activation	cell adhesion		opsonization		opsonization	opsonization			response to bacterium				response to bacterium							extracellular vesicular exosome		plasma membrane					plasma membrane							thrombospondin receptor activity	thrombospondin receptor activity
Linker for activation of T-cells family member 1	LAT_MOUSE	26 kDa		homeostasis of number of cells	mast cell degranulation		mast cell degranulation		lymphocyte homeostasis	mast cell degranulation							inflammatory response			mast cell granule					mast cell granule	immunological synapse		signalosome		signalosome	immunological synapse			SH3/SH2 adaptor activity				SH3/SH2 adaptor activity	SH3/SH2 adaptor activity
L-lactate dehydrogenase A chain	LDHA_MOUSE	36 kDa			cellular response to extracellular stimulus							lactate biosynthetic process from pyruvate					cellular response to extracellular stimulus			mitochondrion				extracellular vesicular exosome	nucleus	membrane	mitochondrion	nucleus							L-lactate dehydrogenase activity			L-lactate dehydrogenase activity
Major vault protein	MVP_MOUSE	96 kDa		negative regulation of protein amino acid autophosphorylation	cell proliferation															perinuclear region of cytoplasm	cytoskeleton			extracellular vesicular exosome	cytoskeleton	membrane		nucleus						protein phosphatase binding				protein phosphatase binding
Manganese-transporting ATPase 13A1	AT1A3_MOUSE	112 kDa		ionotropic glutamate receptor signaling pathway	ionotropic glutamate receptor signaling pathway		potassium ion import			potassium ion import				visual learning			response to drug		Golgi apparatus	endoplasmic reticulum		endoplasmic reticulum			endoplasmic reticulum	plasma membrane		nucleus			plasma membrane			ATP binding	sodium:potassium-exchanging ATPase activity			chaperone binding						sodium:potassium-exchanging ATPase activity
Manganese-transporting ATPase 13A1	AT131_MOUSE	132 kDa					cation transport			cation transport										endoplasmic reticulum membrane		endoplasmic reticulum membrane			endoplasmic reticulum membrane	integral to membrane			endoplasmic reticulum membrane	endoplasmic reticulum membrane				ATP binding	ATPase activity			ATPase activity
Mannose-P-dolichol utilization defect 1 protein	MPU1_MOUSE	26 kDa					transport			transport		oligosaccharide biosynthetic process								endoplasmic reticulum		endoplasmic reticulum		extracellular vesicular exosome	endoplasmic reticulum	integral to membrane	mitochondrion
Microsomal glutathione S-transferase 1	MGST1_MOUSE	18 kDa			glutathione metabolic process	Leydig cell differentiation						glutathione metabolic process	response to lipopolysaccharide	Leydig cell differentiation	Leydig cell differentiation	Leydig cell differentiation	response to lipopolysaccharide			endoplasmic reticulum		endoplasmic reticulum membrane			endoplasmic reticulum membrane	mitochondrial outer membrane	mitochondrion	nucleus	mitochondrial outer membrane	peroxisomal membrane			glutathione peroxidase activity	glutathione binding	glutathione peroxidase activity			glutathione peroxidase activity
Microtubule-actin cross-linking factor 1	MACF1_MOUSE	832 kDa		regulation of microtubule-based process	establishment or maintenance of cell polarity	establishment or maintenance of cell polarity	Golgi to plasma membrane protein transport			protein localization		metabolic process		mesoderm formation			wound healing		Golgi apparatus	cell cortex	microtubule cytoskeleton				microtubule	ruffle membrane				microtubule	ruffle membrane			calcium ion binding	ATPase activity			ATPase activity
Minor histocompatibility antigen H13	HM13_MOUSE	42 kDa			membrane protein proteolysis							membrane protein proteolysis								endoplasmic reticulum		rough endoplasmic reticulum			endoplasmic reticulum membrane	plasma membrane			endoplasmic reticulum membrane	endoplasmic reticulum membrane	plasma membrane			ubiquitin protein ligase binding	peptidase activity			peptidase activity
Monocarboxylate transporter 1	MOT1_MOUSE	53 kDa		glucose homeostasis	centrosome organization							lipid metabolic process					behavioral response to nutrient			centrosome	centrosome			extracellular vesicular exosome	mitochondrion	plasma membrane	mitochondrion			centrosome	plasma membrane							secondary active monocarboxylate transmembrane transporter activity						secondary active monocarboxylate transmembrane transporter activity
Multidrug resistance-associated protein 1	MRP1_MOUSE	171 kDa			ATP catabolic process							ATP catabolic process												extracellular vesicular exosome		plasma membrane					plasma membrane			ATP binding	ATPase activity			ATPase activity, coupled to transmembrane movement of substances						ATPase activity, coupled to transmembrane movement of substances
Myosin-4	MYH4_MOUSE	223 kDa												muscle contraction			response to activity			myofibril	myosin filament				myosin filament					myosin filament				ATP binding				motor activity		motor activity
Myosin-8	MYH8_MOUSE	223 kDa			muscle filament sliding		muscle filament sliding			muscle filament sliding		ATP catabolic process		skeletal muscle contraction						myofibril	myosin complex				myosin complex					myosin filament				ATP binding	ATPase activity			microfilament motor activity		microfilament motor activity
Myosin-9	MYH9_MOUSE	226 kDa	cell adhesion	regulation of cell shape	cell adhesion	in utero embryonic development	protein transport		establishment of T cell polarity	blood vessel endothelial cell migration	blood vessel endothelial cell migration	membrane protein ectodomain proteolysis		myoblast fusion						cytosol	cortical cytoskeleton			extracellular vesicular exosome	nucleus	plasma membrane		nucleus		signalosome	plasma membrane			ADP binding	ATPase activity			ATPase activity		microfilament motor activity
Neurobeachin-like protein 2	NBEL2_MOUSE	302 kDa		blood coagulation	platelet formation	platelet formation	endosome transport		platelet formation	endosome transport				platelet formation			wound healing			endoplasmic reticulum		endoplasmic reticulum			endoplasmic reticulum	extrinsic to membrane								phospholipid binding				phospholipid binding
Niemann-Pick C1 protein	NPC1_MOUSE	143 kDa		cholesterol homeostasis	lysosomal transport		lysosomal transport			lysosomal transport		autophagy		adult walking behavior			response to drug		Golgi apparatus	late endosome membrane		endoplasmic reticulum	endosome	extracellular vesicular exosome	late endosome membrane	late endosome membrane		nuclear envelope	lysosomal membrane	late endosome membrane	integral to plasma membrane			cholesterol binding				cholesterol binding	hedgehog receptor activity
Nuclear pore membrane glycoprotein 210	PO210_MOUSE	204 kDa					mRNA transport			mRNA transport										endoplasmic reticulum membrane		endoplasmic reticulum membrane			endoplasmic reticulum membrane	nuclear pore		nuclear envelope	nuclear membrane	endoplasmic reticulum membrane
Oligosaccharyltransferase complex subunit OSTC	OSTC_MOUSE	17 kDa																		oligosaccharyltransferase complex		oligosaccharyltransferase complex			oligosaccharyltransferase complex	oligosaccharyltransferase complex			oligosaccharyltransferase complex	oligosaccharyltransferase complex
Phosphate carrier protein, mitochondrial	MPCP_MOUSE	40 kDa																		mitochondrial inner membrane				extracellular vesicular exosome	mitochondrion	myelin sheath	mitochondrion		mitochondrial inner membrane	mitochondrial inner membrane	myelin sheath			protein complex binding				protein complex binding						symporter activity
Plasma membrane calcium-transporting ATPase 2	AT2B2_MOUSE	133 kDa		cellular calcium ion homeostasis	auditory receptor cell stereocilium organization	cerebellar Purkinje cell differentiation	calcium ion transport			calcium ion transport	locomotion	cGMP metabolic process		lactation	lactation	lactation	locomotory behavior			endoplasmic reticulum		endoplasmic reticulum		extracellular vesicular exosome	endoplasmic reticulum	plasma membrane					plasma membrane			calcium ion binding	calcium-dependent ATPase activity			calcium-transporting ATPase activity						calcium-transporting ATPase activity
Plectin	PLEC_MOUSE	534 kDa			hemidesmosome assembly															contractile fiber	intermediate filament cytoskeleton			extracellular vesicular exosome	intermediate filament cytoskeleton	hemidesmosome					hemidesmosome			ankyrin binding				ankyrin binding			structural constituent of muscle
Probable dolichyl pyrophosphate Glc1Man9GlcNAc2 alpha-1,3-glucosyltransferase	ALG8_MOUSE	60 kDa			oligosaccharide-lipid intermediate assembly							protein amino acid N-linked glycosylation								endoplasmic reticulum membrane		endoplasmic reticulum membrane			endoplasmic reticulum membrane	integral to membrane			endoplasmic reticulum membrane	endoplasmic reticulum membrane					alpha-1,3-mannosyltransferase activity			alpha-1,3-mannosyltransferase activity
Protein S100-A9	S10A9_MOUSE	13 kDa		caspase activation	autophagy	caspase activation			innate immune response	leukocyte chemotaxis	leukocyte chemotaxis	autophagy	response to lipopolysaccharide				response to lipopolysaccharide			cytoplasm	cytoskeleton			extracellular space	nucleus	plasma membrane		nucleus			plasma membrane		antioxidant activity	arachidonic acid binding				calcium ion binding
Protein transport protein Sec61 subunit alpha isoform 1	S61A1_MOUSE	52 kDa		cell growth	endoplasmic reticulum organization		SRP-dependent cotranslational protein targeting to membrane	cell growth	response to interferon-gamma	SRP-dependent cotranslational protein targeting to membrane							response to interferon-gamma			endoplasmic reticulum membrane		rough endoplasmic reticulum			rough endoplasmic reticulum	integral to membrane			phagocytic vesicle membrane	phagocytic vesicle membrane				ribosome binding				ribosome binding
Pyruvate kinase PKM	KPYM_MOUSE	58 kDa			glycolysis	programmed cell death						glycolysis								mitochondrion				extracellular vesicular exosome	nucleus	plasma membrane	mitochondrion	nucleus			plasma membrane			ATP binding	pyruvate kinase activity			pyruvate kinase activity
Receptor-type tyrosine-protein phosphatase C	PTPRC_MOUSE	145 kDa	heterotypic cell-cell adhesion	activation of MAPK activity	negative regulation of cell adhesion involved in substrate-bound cell migration	hemopoietic progenitor cell differentiation			B cell receptor signaling pathway	negative regulation of cell adhesion involved in substrate-bound cell migration	negative regulation of cell adhesion involved in substrate-bound cell migration	immunoglobulin biosynthetic process	defense response to virus	hemopoietic progenitor cell differentiation			defense response to virus							extracellular vesicular exosome		plasma membrane					plasma membrane			heparin binding	protein tyrosine phosphatase activity			protein tyrosine phosphatase activity
Reticulon-4	RTN4_MOUSE	127 kDa		negative regulation of cell growth	axonal fasciculation	angiogenesis				cerebral cortex radial glia guided migration	cerebral cortex radial glia guided migration			cardiac epithelial to mesenchymal transition						endoplasmic reticulum		integral to endoplasmic reticulum membrane		extracellular vesicular exosome	nuclear envelope	integral to endoplasmic reticulum membrane		nuclear envelope	integral to endoplasmic reticulum membrane	integral to endoplasmic reticulum membrane
RNA-binding protein 39	RBM39_MOUSE	59 kDa		regulation of transcription, DNA-dependent	transcription, DNA-dependent							transcription, DNA-dependent								microtubule organizing center	microtubule cytoskeleton				microtubule organizing center			nucleoplasm		nucleoplasm				nucleotide binding				transcription coactivator activity				transcription coactivator activity
Sarcoplasmic/endoplasmic reticulum calcium ATPase 2	AT2A2_MOUSE	115 kDa		cellular calcium ion homeostasis	ER-nuclear signaling pathway	T-tubule organization														sarcoplasmic reticulum membrane		endoplasmic reticulum			sarcoplasmic reticulum membrane	endoplasmic reticulum membrane			endoplasmic reticulum membrane	sarcoplasmic reticulum membrane				calcium ion binding	calcium-transporting ATPase activity			calcium-transporting ATPase activity						calcium-transporting ATPase activity
Sarcoplasmic/endoplasmic reticulum calcium ATPase 3	AT2A3_MOUSE	114 kDa																		sarcoplasmic reticulum		sarcoplasmic reticulum membrane			sarcoplasmic reticulum membrane	integral to membrane		nuclear membrane	nuclear membrane	nuclear membrane				ATP binding	calcium-transporting ATPase activity			metal ion binding						calcium-transporting ATPase activity
Sodium/potassium-transporting ATPase subunit alpha-1	AT1A1_MOUSE	113 kDa		regulation of blood pressure	cellular potassium ion homeostasis		potassium ion import			potassium ion import		dephosphorylation		regulation of blood pressure			response to drug		Golgi apparatus	melanosome		endoplasmic reticulum	endosome	extracellular vesicular exosome	endosome	plasma membrane					sarcolemma			potassium ion binding	sodium:potassium-exchanging ATPase activity			phosphatase activity						sodium:potassium-exchanging ATPase activity
Solute carrier family 2, facilitated glucose transporter member 3	GTR3_MOUSE	53 kDa					glucose transport			glucose transport										acrosomal membrane				extracellular vesicular exosome	acrosomal membrane	plasma membrane			acrosomal membrane	acrosomal membrane	plasma membrane							dehydroascorbic acid transporter activity						D-glucose transmembrane transporter activity
Splicing factor 3B subunit 3	SF3B3_MOUSE	136 kDa			nuclear mRNA splicing, via spliceosome							nuclear mRNA splicing, via spliceosome													nucleus			nucleus		U12-dependent spliceosome				RNA binding				RNA binding
Talin-1	TLN1_MOUSE	270 kDa		cytoskeletal anchoring at plasma membrane	cortical actin cytoskeleton organization					cytoskeletal anchoring at plasma membrane										microtubule organizing center	microtubule organizing center			extracellular vesicular exosome	microtubule organizing center	plasma membrane				microtubule organizing center	plasma membrane			vinculin binding				structural constituent of cytoskeleton			structural constituent of cytoskeleton
Talin-2	TLN2_MOUSE	254 kDa	cell adhesion	cytoskeletal anchoring at plasma membrane	cell adhesion					cytoskeletal anchoring at plasma membrane										cytoplasm	cytoskeleton				cytoskeleton	plasma membrane					plasma membrane							structural constituent of cytoskeleton			structural constituent of cytoskeleton
Transmembrane emp24 domain-containing protein 10	TMEDA_MOUSE	25 kDa			intracellular protein transport	kidney development	intracellular protein transport			intracellular protein transport				kidney development			response to alkaloid		Golgi apparatus	trans-Golgi network transport vesicle		endoplasmic reticulum		extracellular vesicular exosome	endoplasmic reticulum membrane	endoplasmic reticulum membrane			ER-Golgi intermediate compartment membrane	Golgi membrane	plasma membrane			syntaxin binding				syntaxin binding
U5 small nuclear ribonucleoprotein 200 kDa helicase	U520_MOUSE	245 kDa			osteoblast differentiation	osteoblast differentiation						nuclear mRNA splicing, via spliceosome		osteoblast differentiation											nucleus	membrane		nucleus		nucleoplasm				ATP binding	ATP-dependent helicase activity			ATP-dependent helicase activity
Valine--tRNA ligase	SYVC_MOUSE	140 kDa			valyl-tRNA aminoacylation							valyl-tRNA aminoacylation								mitochondrion					mitochondrion		mitochondrion							ATP binding	valine-tRNA ligase activity			ATP binding

## Sheet: oxidations PTM spleen
Table S1g: Post Translational Modifications Present in the HF5-purified Aggregates from 22 months old Spleen
Protein Accession	Protein Name	Site	Modification	Best Ascore	Localization Probability
ACTG_MOUSE	Actin, cytoplasmic 2 OS=Mus musculus GN=Actg1 PE=1 SV=1	R196	Arg->GluSA	49.43	1
ACTG_MOUSE	Actin, cytoplasmic 2 OS=Mus musculus GN=Actg1 PE=1 SV=1	P70	Pro->pyro-Glu	1000	1
ACTN1_MOUSE	Alpha-actinin-1 OS=Mus musculus GN=Actn1 PE=1 SV=1	W717	Trp->Kynurenin	1000	1
ENOA_MOUSE	Alpha-enolase OS=Mus musculus GN=Eno1 PE=1 SV=3	R15	Arg->GluSA	1000	1
ATPB_MOUSE	ATP synthase subunit beta, mitochondrial	P400	Pro->Pyrrolidinone	33.81	1
ACTBL_MOUSE	Beta-actin-like protein 2	M17	Oxidation	15.27	0.98
ACTBL_MOUSE	Beta-actin-like protein 2	M306	Dioxidation	1000	1
CALR_MOUSE	Calreticulin	W33	Trp->Hydroxykynurenin	1000	1
CALR_MOUSE	Calreticulin	n25	Gln->pyro-Glu	1000	1
CH3L3_MOUSE	Chitinase-like protein 3	W250	Trp->Kynurenin	1000	1
C1QBP_MOUSE	Complement component 1 Q subcomponent-binding protein, mitochondrial OS=Mus musculus GN=C1qbp PE=1 SV=1	R159	Arg->GluSA	1000	1
SAMH1_MOUSE	Deoxynucleoside triphosphate triphosphohydrolase SAMHD1 OS=Mus musculus GN=Samhd1 PE=1 SV=2	W46	Trp->Kynurenin	1000	1
HS71A_MOUSE	Heat shock 70 kDa protein 1A	R187	Arg->GluSA	1000	1
HS71L_MOUSE	Heat shock 70 kDa protein 1-like OS=Mus musculus GN=Hspa1l PE=2 SV=4	P65	Pro->Pyrrolidone	1000	1
HS90A_MOUSE	Heat shock protein HSP 90-alpha OS=Mus musculus GN=Hsp90aa1 PE=1 SV=4	K295	Lys->AminoadipicAcid	74.83	1
HS90A_MOUSE	Heat shock protein HSP 90-alpha OS=Mus musculus GN=Hsp90aa1 PE=1 SV=4	W298	Trp->Kynurenin	1000	1
HS90B_MOUSE	Heat shock protein HSP 90-beta OS=Mus musculus GN=Hsp90ab1 PE=1 SV=3	P287	Pro->pyro-Glu	1000	1
HS90B_MOUSE	Heat shock protein HSP 90-beta OS=Mus musculus GN=Hsp90ab1 PE=1 SV=3	W289	Trp->Oxolactone	1000	1
HS90B_MOUSE	Heat shock protein HSP 90-beta OS=Mus musculus GN=Hsp90ab1 PE=1 SV=3	P293	Pro->pyro-Glu	1000	1
HS90B_MOUSE	Heat shock protein HSP 90-beta OS=Mus musculus GN=Hsp90ab1 PE=1 SV=3	K286	Lys->AminoadipicAcid	74.83	1
HBB1_MOUSE	Hemoglobin subunit beta-1	M56	Oxidation	60.92	1
HBB1_MOUSE	Hemoglobin subunit beta-1	W38	Trp->Kynurenin	32.97	1
HBB1_MOUSE	Hemoglobin subunit beta-1	P37	Oxidation	30.46	1
HBB2_MOUSE	Hemoglobin subunit beta-2 OS=Mus musculus GN=Hbb-b2 PE=1 SV=2	K96	Lys->AminoadipicAcid	1000	1
HBB2_MOUSE	Hemoglobin subunit beta-2 OS=Mus musculus GN=Hbb-b2 PE=1 SV=2	P21	Pro->Pyrrolidone	1000	1
HBB2_MOUSE	Hemoglobin subunit beta-2 OS=Mus musculus GN=Hbb-b2 PE=1 SV=2	P59	Pro->Pyrrolidone	1000	1
HMGB2_MOUSE	High mobility group protein B2	M13	Oxidation	32.2	1
CAPG_MOUSE	Macrophage-capping protein OS=Mus musculus GN=Capg PE=1 SV=2	K229	Lys->AminoadipicAcid	1000	1
CAPG_MOUSE	Macrophage-capping protein OS=Mus musculus GN=Capg PE=1 SV=2	K233	Lys->AminoadipicAcid	1000	1
MDHM_MOUSE	Malate dehydrogenase, mitochondrial	P103	Pro->Pyrrolidinone	1000	1
MMP9_MOUSE	Matrix metalloproteinase-9 OS=Mus musculus GN=Mmp9 PE=2 SV=2	R564	Arg->GluSA	66.7	1
M2OM_MOUSE	Mitochondrial 2-oxoglutarate/malate carrier protein OS=Mus musculus GN=Slc25a11 PE=1 SV=3	R190	Arg->GluSA	1000	1
M2OM_MOUSE	Mitochondrial 2-oxoglutarate/malate carrier protein OS=Mus musculus GN=Slc25a11 PE=1 SV=3	P186	Pro->Pyrrolidone	1000	1
MOES_MOUSE	Moesin	W43	Trp->Hydroxykynurenin	1000	1
MOES_MOUSE	Moesin	n41	Gln->pyro-Glu	1000	1
PERM_MOUSE	Myeloperoxidase	M378	Oxidation	30.46	1
PERM_MOUSE	Myeloperoxidase	C637	HNE	1000	1
PERM_MOUSE	Myeloperoxidase	M693	Oxidation	30.46	1
ELNE_MOUSE	Neutrophil elastase	M153	Oxidation	30.83	1
PLSL_MOUSE	Plastin-2 OS=Mus musculus GN=Lcp1 PE=1 SV=4	P380	Pro->pyro-Glu	1000	1
PLSL_MOUSE	Plastin-2 OS=Mus musculus GN=Lcp1 PE=1 SV=4	K379	Lys->AminoadipicAcid	1000	1
PLSL_MOUSE	Plastin-2 OS=Mus musculus GN=Lcp1 PE=1 SV=4	P375	Pro->Pyrrolidone	1000	1
PLST_MOUSE	Plastin-3 OS=Mus musculus GN=Pls3 PE=1 SV=3	P151	Pro->Pyrrolidone	1000	1
PLST_MOUSE	Plastin-3 OS=Mus musculus GN=Pls3 PE=1 SV=3	P148	Pro->pyro-Glu	1000	1
PSME1_MOUSE	Proteasome activator complex subunit 1	n199	Gln->pyro-Glu	1000	1
S10A8_MOUSE	Protein S100-A8	P43	Pro->pyro-Glu	1000	1
S10A9_MOUSE	Protein S100-A9	n40	Gln->pyro-Glu	1000	1
GRP75_MOUSE	Stress-70 protein, mitochondrial	N221	Oxidation	32.28	1
TBA3_MOUSE	Tubulin alpha-3 chain	D76	Oxidation	19.95	0.98
TBA3_MOUSE	Tubulin alpha-3 chain OS=Mus musculus GN=Tuba3a PE=1 SV=1	P72	Pro->pyro-Glu	1000	1
PTN6_MOUSE	Tyrosine-protein phosphatase non-receptor type 6	F145	Oxidation	72.73	1
PTN6_MOUSE	Tyrosine-protein phosphatase non-receptor type 6	D144	Oxidation	67.76	1
PTN6_MOUSE	Tyrosine-protein phosphatase non-receptor type 6	P142	Pro->Pyrrolidinone	86.83	1
PTN6_MOUSE	Tyrosine-protein phosphatase non-receptor type 6 OS=Mus musculus GN=Ptpn6 PE=1 SV=2	R136	Arg->GluSA	1000	1

## Sheet: oxidations PTM bone marrow
Table S1h: Post Translational Modifications Present in the HF5-purified Aggregates from 22 months old Bone Marrow
protein name	protein accession	Site	Modification	Best Ascore	Localization Probability
Actin, cytoplasmic 1	ACTB_MOUSE	R196	Arg->GluSA	41.14	1
Actin, cytoplasmic 2	ACTG_MOUSE	R196	Arg->GluSA	41.14	1
Alpha-(1,3)-fucosyltransferase 11	FUT11_MOUSE	P189	Oxidation	57.75	1
Alpha-(1,3)-fucosyltransferase 11	FUT11_MOUSE	R188	Arg->GluSA	89.11	1
Antigen peptide transporter 2	TAP2_MOUSE	n235	Gln->pyro-Glu	1000	1
Bone marrow proteoglycan	PRG2_MOUSE	W159	Oxidation	28.7	1
Bone marrow proteoglycan	PRG2_MOUSE	W159	Trp->Kynurenin	1000	1
Collagen alpha-1(IV) chain	CO4A1_MOUSE	P594	Oxidation	193.81	1
Collagen alpha-1(IV) chain	CO4A1_MOUSE	P588	Oxidation	16.22	0.98
DNA damage-binding protein 1	DDB1_MOUSE	n370	Gln->pyro-Glu	1000	1
Eosinophil peroxidase	PERE_MOUSE	H179	HNE	1000	1
Eosinophil peroxidase	PERE_MOUSE	R576	Arg->GluSA	32.52	1
Eosinophil peroxidase	PERE_MOUSE	R577	Arg->GluSA	35.51	1
Eosinophil peroxidase	PERE_MOUSE	M561	Oxidation	27.16	0.99
Eosinophil peroxidase	PERE_MOUSE	C677	HNE	1000	1
Eosinophil peroxidase	PERE_MOUSE	R347	Arg->GluSA	14.52	0.99
Ig mu chain C region	IGHM_MOUSE	K130	HNE	1000	1
Ig mu chain C region	IGHM_MOUSE	R129	Arg->GluSA	1000	1
Talin-1	TLN1_MOUSE	n923	Gln->pyro-Glu	1000	1
